# Supplementary material for: Synsor: a tool for alignment-free detection of engineered DNA sequences
Source: Front Bioeng Biotechnol. 2024 Jul 12;12:1375626. doi: 10.3389/fbioe.2024.1375626 (PMC11272466; doi:10.3389/fbioe.2024.1375626)
Supplement: Supplementary file 1 [file Table1.xlsx]

## Sheet: README
Table S1: Clustering purity and the number of natural plasmid and engineered vector sequences assigned to each group after clustering.
Table S2: Number of contigs classified as "engineered" for each genomic dataset of known natural and genetically engineered yeast strains.
Table S3: Identity of contigs for each genomic dataset of known natural and genetically engineered yeast strains.
Table S4: Number of contigs classified as "engineered" for each metagenomic sample.
Table S5: Identity of contigs for each metagenomic sample.

## Sheet: Table S1
		3-mer	5-mer	7-mer	9-mer
Group 1	Number of natural plasmids	5769	5644	4390	8626
	Number of engineered vectors	3959	2872	391	2452
Group 2	Number of natural plasmids	2970	3095	4349	113
	Number of engineered vectors	5776	6863	9344	7283
Clustering purity		0.62	0.68	0.74	0.86

## Sheet: Table S2
Study ID	Total number of contigs	Number of contigs (engineered)	Number of contigs (not engineered)
SRR12391630	164	4	160
SRR12391628	176	3	173
SRR12391626	150	4	146
SRR12391624	154	3	151
SRR12391621	145	5	140
SRR12391619	167	4	163
SRR12391617	199	6	193
SRR12391615	250	154	96
SRR12391613	38	21	17
SRR12391612	139	3	136
SRR12391610	253	10	243
SRR12391608	180	5	175
SRR12391606	202	6	196
SRR12391604	161	5	156
SRR12391602	182	7	175
ERR1938686	152	5	147
ERR1938685	119	4	115
ERR1938684	107	4	103
ERR1938683	139	3	136

## Sheet: Table S3
Study ID	seqId	seqLen	description
ERR1938683	NODE_120_length_6583_cov_66.491239	6583	Saccharomyces cerevisiae strain SY14 chromosome I, complete sequence
ERR1938683	NODE_125_length_4403_cov_28.899445	4403	Saccharomyces cerevisiae strain CEN.PK113-7D chromosome IX, complete seq...
ERR1938683	NODE_135_length_2980_cov_34.801585	2980	Saccharomyces cerevisiae strain SY14 chromosome I, complete sequence
ERR1938684	NODE_102_length_3305_cov_71.220880	3305	Saccharomyces paradoxus strain CBS432 chromosome XIV, complete sequence
ERR1938684	NODE_106_length_2726_cov_32.398263	2726	Saccharomyces paradoxus strain CBS432 chromosome III, complete sequence
ERR1938684	NODE_107_length_2628_cov_66.042728	2628	Saccharomyces paradoxus strain CBS432 chromosome II, complete sequence
ERR1938684	NODE_91_length_7831_cov_48.977560	7831	Saccharomyces paradoxus strain CBS432 chromosome I, complete sequence
ERR1938685	NODE_104_length_6947_cov_35.726783	6947	Saccharomyces paradoxus strain N44 chromosome XIII, complete sequence
ERR1938685	NODE_118_length_2531_cov_66.019560	2531	Saccharomyces paradoxus strain N44 chromosome XV, complete sequence
ERR1938685	NODE_37_length_117697_cov_34.815865	117697	Saccharomyces paradoxus strain N44 chromosome XIV, complete sequence
ERR1938685	NODE_58_length_70077_cov_34.871629	70077	Saccharomyces paradoxus strain N44 chromosome III, complete sequence
ERR1938686	NODE_132_length_5936_cov_27.246970	5936	Saccharomyces cerevisiae strain SK1 chromosome VII, complete sequence
ERR1938686	NODE_137_length_5112_cov_28.974578	5112	Saccharomyces cerevisiae strain SK1 chromosome XIV, complete sequence
ERR1938686	NODE_145_length_4282_cov_31.439001	4282	Saccharomyces cerevisiae strain SK1 chromosome XV, complete sequence
ERR1938686	NODE_147_length_3254_cov_46.870318	3254	Saccharomyces cerevisiae strain SK1 chromosome XIV, complete sequence
ERR1938686	NODE_64_length_63385_cov_39.359275	63385	Saccharomyces cerevisiae strain SK1 chromosome III
SRR12391602	NODE_160_length_6138_cov_7.793763	6138	Saccharomyces cerevisiae strain SY14 chromosome I, complete sequence
SRR12391602	NODE_162_length_5584_cov_4.500091	5584	Synthetic construct clone pCSN067, complete sequence
SRR12391602	NODE_163_length_5573_cov_6.989447	5573	Saccharomyces cerevisiae strain ySR128 chromosome XI, complete sequence
SRR12391602	NODE_165_length_5517_cov_8.579596	5517	Saccharomyces cerevisiae strain S288c chromosome XIV, complete sequence
SRR12391602	NODE_173_length_4018_cov_4.260340	4018	Synthetic construct clone pCSN078, complete sequence
SRR12391602	NODE_69_length_69645_cov_8.755549	69645	Saccharomyces cerevisiae strain S288c chromosome III, complete sequence
SRR12391602	NODE_76_length_59931_cov_8.245965	59931	Saccharomyces cerevisiae strain SY14 chromosome I, complete sequence
SRR12391604	NODE_140_length_6138_cov_12.838970	6138	Saccharomyces cerevisiae strain SY14 chromosome I, complete sequence
SRR12391604	NODE_143_length_5747_cov_12.931922	5747	Saccharomyces cerevisiae strain S288c chromosome XIV, complete sequence
SRR12391604	NODE_161_length_2562_cov_14.581489	2562	Saccharomyces cerevisiae strain X55 chromosome 8
SRR12391604	NODE_47_length_93597_cov_12.373695	93597	Saccharomyces cerevisiae strain S288c chromosome XIV, complete sequence
SRR12391604	NODE_63_length_69017_cov_11.527009	69017	Saccharomyces cerevisiae strain S288c chromosome III, complete sequence
SRR12391606	NODE_140_length_20347_cov_5.820227	20347	Saccharomyces cerevisiae strain CEN.PK113-7D chromosome III, complete se...
SRR12391606	NODE_157_length_13891_cov_6.003764	13891	Saccharomyces cerevisiae strain BY4742 chromosome VIII, complete sequence
SRR12391606	NODE_158_length_13244_cov_6.179540	13244	Saccharomyces cerevisiae strain CEN.PK113-7D chromosome VII
SRR12391606	NODE_181_length_6138_cov_6.307870	6138	Saccharomyces cerevisiae strain SY14 chromosome I, complete sequence
SRR12391606	NODE_190_length_4036_cov_13.285173	4036	Saccharomyces cerevisiae strain ySR128 chromosome X, complete sequence
SRR12391606	NODE_193_length_3715_cov_15.253436	3715	Vector YPL102, complete sequence
SRR12391608	NODE_147_length_9630_cov_8.210091	9630	Saccharomyces cerevisiae strain ySR128 chromosome II, complete sequence
SRR12391608	NODE_168_length_3566_cov_16.958727	3566	Cloning vector pEMY128AD_pY128, complete sequence
SRR12391608	NODE_178_length_2718_cov_9.708822	2718	Saccharomyces cerevisiae strain CEN.PK113-7D chromosome I
SRR12391608	NODE_70_length_65535_cov_7.277903	65535	Saccharomyces cerevisiae strain CEN.PK113-7D chromosome I, complete ...
SRR12391608	NODE_97_length_38149_cov_7.644095	38149	Saccharomyces cerevisiae strain CEN.PK113-7D chromosome III
SRR12391610	NODE_119_length_31664_cov_4.470288	31664	Saccharomyces cerevisiae strain S288c chromosome III, complete sequence
SRR12391610	NODE_130_length_27057_cov_3.782209	27057	Saccharomyces cerevisiae strain IMF17 chromosome I
SRR12391610	NODE_135_length_24098_cov_5.008243	24098	Saccharomyces cerevisiae strain SY14 chromosome I, complete sequence
SRR12391610	NODE_152_length_20436_cov_4.394420	20436	Saccharomyces cerevisiae strain SY14 chromosome I, complete sequence
SRR12391610	NODE_159_length_18284_cov_5.136870	18284	Saccharomyces cerevisiae strain SY14 chromosome I, complete sequence
SRR12391610	NODE_173_length_13524_cov_4.695471	13524	Saccharomyces cerevisiae strain CEN.PK113-7D chromosome VI, complete seq...
SRR12391610	NODE_200_length_7286_cov_4.552504	7286	Saccharomyces cerevisiae strain CEN.PK113-7D chromosome I
SRR12391610	NODE_55_length_69485_cov_4.811189	69485	Saccharomyces cerevisiae strain IMF17 chromosome XIV
SRR12391610	NODE_56_length_69056_cov_4.724278	69056	Saccharomyces cerevisiae strain IMF17 chromosome III
SRR12391610	NODE_92_length_40801_cov_4.409046	40801	Saccharomyces cerevisiae YJM470 chromosome XIV sequence
SRR12391612	NODE_118_length_9531_cov_96.811085	9531	Expression vector pGM74, complete sequence
SRR12391612	NODE_137_length_2957_cov_18.051389	2957	Saccharomyces cerevisiae strain CEN.PK113-7D chromosome I
SRR12391612	NODE_60_length_69058_cov_21.387469	69058	Saccharomyces cerevisiae strain IMF17 chromosome III
SRR12391613	NODE_11_length_371137_cov_26.305867	371137	Komagataella phaffii CBS 7435 genome assembly, chromosome: 1
SRR12391613	NODE_13_length_318877_cov_26.436364	318877	Komagataella phaffii strain WT chromosome 2, complete sequence
SRR12391613	NODE_14_length_196273_cov_25.828401	196273	Komagataella phaffii CBS 7435 genome assembly, chromosome: 4
SRR12391613	NODE_15_length_152320_cov_25.669936	152320	Komagataella phaffii strain WT chromosome 4 sequence
SRR12391613	NODE_16_length_139951_cov_26.554563	139951	Komagataella phaffii GS115 chromosome 3
SRR12391613	NODE_17_length_133065_cov_25.919865	133065	Komagataella phaffii GS115 chromosome 1
SRR12391613	NODE_1_length_1363605_cov_26.040293	1363605	Komagataella phaffii strain WT chromosome 1 sequence
SRR12391613	NODE_27_length_22088_cov_26.413202	22088	Komagataella phaffii GS115 chromosome 1
SRR12391613	NODE_28_length_15154_cov_32.336804	15154	Komagataella phaffii strain WT chromosome 4 sequence
SRR12391613	NODE_2_length_1279782_cov_25.873697	1279782	Komagataella phaffii strain WT chromosome 3 sequence
SRR12391613	NODE_30_length_10800_cov_27.034225	10800	Komagataella phaffii GS115 chromosome 4
SRR12391613	NODE_31_length_7565_cov_29.306624	7565	Komagataella phaffii GS115 chromosome 3
SRR12391613	NODE_32_length_6332_cov_38.050200	6332	Synthetic construct plasmid pUB1395, complete sequence
SRR12391613	NODE_34_length_5732_cov_52.490009	5732	Komagataella phaffii GS115 chromosome 4
SRR12391613	NODE_3_length_750324_cov_25.995236	750324	Komagataella phaffii strain WT chromosome 3 sequence
SRR12391613	NODE_4_length_713652_cov_25.748422	713652	Komagataella phaffii strain WT chromosome 4 sequence
SRR12391613	NODE_5_length_623029_cov_25.724362	623029	Komagataella phaffii strain WT chromosome 2, complete sequence
SRR12391613	NODE_6_length_536165_cov_26.012352	536165	Komagataella phaffii strain WT chromosome 4 sequence
SRR12391613	NODE_7_length_503669_cov_25.938972	503669	Komagataella phaffii CBS 7435 genome assembly, chromosome: 1
SRR12391613	NODE_8_length_489118_cov_25.721518	489118	Komagataella phaffii strain WT chromosome 2, complete sequence
SRR12391613	NODE_9_length_476970_cov_26.246732	476970	Komagataella phaffii GS115 chromosome 2, complete sequence
SRR12391615	NODE_101_length_68727_cov_8.710561	68727	Yarrowia lipolytica CLIB122 chromosome C complete sequence
SRR12391615	NODE_102_length_66938_cov_8.992163	66938	Yarrowia lipolytica CLIB122 chromosome C complete sequence
SRR12391615	NODE_103_length_66696_cov_8.835918	66696	Yarrowia lipolytica CLIB122 chromosome B complete sequence
SRR12391615	NODE_105_length_64061_cov_8.816626	64061	Yarrowia lipolytica strain CLIB89(W29) chromosome 1D, complete sequence
SRR12391615	NODE_107_length_63468_cov_8.775599	63468	Yarrowia lipolytica CLIB122 chromosome E complete sequence
SRR12391615	NODE_108_length_63309_cov_8.731244	63309	Yarrowia lipolytica strain CLIB89(W29) chromosome 1F, complete sequence
SRR12391615	NODE_10_length_290068_cov_8.667645	290068	Yarrowia lipolytica strain 22301-5 chromosome C
SRR12391615	NODE_113_length_58912_cov_8.757525	58912	Yarrowia lipolytica CLIB122 chromosome D complete sequence
SRR12391615	NODE_114_length_57843_cov_8.639823	57843	Yarrowia lipolytica CLIB122 chromosome C complete sequence
SRR12391615	NODE_115_length_57600_cov_8.484763	57600	Yarrowia lipolytica strain CLIB89(W29) chromosome 1E, complete sequence
SRR12391615	NODE_117_length_55454_cov_8.711541	55454	Yarrowia lipolytica strain 22301-5 chromosome F
SRR12391615	NODE_119_length_54632_cov_8.410998	54632	Yarrowia lipolytica strain 22301-5 chromosome F
SRR12391615	NODE_11_length_288109_cov_8.805636	288109	Yarrowia lipolytica CLIB122 chromosome B complete sequence
SRR12391615	NODE_120_length_54351_cov_8.395806	54351	Yarrowia lipolytica strain 22301-5 chromosome C
SRR12391615	NODE_121_length_54076_cov_8.762847	54076	Yarrowia lipolytica strain 22301-5 chromosome B
SRR12391615	NODE_123_length_52427_cov_8.360993	52427	Yarrowia lipolytica strain CLIB89(W29) chromosome 1D, complete sequence
SRR12391615	NODE_124_length_51870_cov_8.801537	51870	Yarrowia lipolytica strain CLIB89(W29) chromosome 1E, complete sequence
SRR12391615	NODE_125_length_51810_cov_8.456440	51810	Yarrowia lipolytica strain CLIB89(W29) chromosome 1F, complete sequence
SRR12391615	NODE_127_length_50456_cov_8.978166	50456	Yarrowia lipolytica strain 22301-5 chromosome F
SRR12391615	NODE_12_length_248205_cov_9.331240	248205	Yarrowia lipolytica strain 22301-5 chromosome F
SRR12391615	NODE_130_length_48856_cov_9.009922	48856	Yarrowia lipolytica CLIB122 chromosome B complete sequence
SRR12391615	NODE_134_length_47557_cov_8.515838	47557	Yarrowia lipolytica strain 22301-5 chromosome C
SRR12391615	NODE_135_length_47309_cov_8.482872	47309	Yarrowia lipolytica strain CLIB89(W29) chromosome 1F, complete sequence
SRR12391615	NODE_136_length_47171_cov_8.309402	47171	Yarrowia lipolytica strain CLIB89(W29) chromosome 1D, complete sequence
SRR12391615	NODE_138_length_46765_cov_8.627506	46765	Yarrowia lipolytica strain CLIB89(W29) chromosome 1C, complete sequence
SRR12391615	NODE_140_length_44474_cov_8.381850	44474	Yarrowia lipolytica strain CLIB89(W29) chromosome 1D, complete sequence
SRR12391615	NODE_142_length_42395_cov_8.703979	42395	Yarrowia lipolytica CLIB122 chromosome C complete sequence
SRR12391615	NODE_143_length_41853_cov_8.552782	41853	Yarrowia lipolytica strain CLIB89(W29) chromosome 1F, complete sequence
SRR12391615	NODE_144_length_40700_cov_8.534106	40700	Yarrowia lipolytica strain 22301-5 chromosome B
SRR12391615	NODE_145_length_40098_cov_9.365383	40098	Yarrowia lipolytica strain CLIB89(W29) chromosome 1A, complete sequence
SRR12391615	NODE_148_length_37143_cov_8.516565	37143	Yarrowia lipolytica strain CLIB89(W29) chromosome 1C, complete sequence
SRR12391615	NODE_149_length_37077_cov_8.409054	37077	Yarrowia lipolytica strain CLIB89(W29) chromosome 1C, complete sequence
SRR12391615	NODE_14_length_231373_cov_8.538137	231373	Yarrowia lipolytica strain CLIB89(W29) chromosome 1D, complete sequence
SRR12391615	NODE_153_length_34727_cov_8.661501	34727	Yarrowia lipolytica strain CLIB89(W29) chromosome 1A, complete sequence
SRR12391615	NODE_154_length_34125_cov_8.810297	34125	Yarrowia lipolytica strain 22301-5 chromosome F
SRR12391615	NODE_155_length_33216_cov_8.615921	33216	Yarrowia lipolytica strain 22301-5 chromosome F
SRR12391615	NODE_156_length_32863_cov_8.418441	32863	Yarrowia lipolytica strain CLIB89(W29) chromosome 1E, complete sequence
SRR12391615	NODE_157_length_32590_cov_8.534832	32590	Yarrowia lipolytica CLIB122 chromosome F complete sequence
SRR12391615	NODE_159_length_31784_cov_8.321475	31784	Yarrowia lipolytica strain CLIB89(W29) chromosome 1A, complete sequence
SRR12391615	NODE_15_length_228264_cov_8.576229	228264	Yarrowia lipolytica strain CLIB89(W29) chromosome 1D, complete sequence
SRR12391615	NODE_160_length_31032_cov_8.994347	31032	Yarrowia lipolytica strain CLIB89(W29) chromosome 1F, complete sequence
SRR12391615	NODE_161_length_30114_cov_8.853281	30114	Yarrowia lipolytica CLIB122 chromosome A complete sequence
SRR12391615	NODE_162_length_29628_cov_8.618795	29628	Yarrowia lipolytica strain 22301-5 chromosome F
SRR12391615	NODE_163_length_29462_cov_8.441450	29462	Yarrowia lipolytica strain CLIB89(W29) chromosome 1C, complete sequence
SRR12391615	NODE_166_length_28047_cov_8.799857	28047	Yarrowia lipolytica CLIB122 chromosome D complete sequence
SRR12391615	NODE_169_length_27363_cov_8.389870	27363	Yarrowia lipolytica strain CLIB89(W29) chromosome 1A, complete sequence
SRR12391615	NODE_16_length_225611_cov_8.847087	225611	Yarrowia lipolytica strain CLIB89(W29) chromosome 1A, complete sequence
SRR12391615	NODE_170_length_27340_cov_9.574845	27340	Yarrowia lipolytica strain CLIB89(W29) chromosome 1C, complete sequence
SRR12391615	NODE_171_length_27089_cov_8.946912	27089	Yarrowia lipolytica strain CLIB89(W29) chromosome 1B, complete sequence
SRR12391615	NODE_174_length_26258_cov_8.828998	26258	Yarrowia lipolytica strain CLIB89(W29) chromosome 1E, complete sequence
SRR12391615	NODE_175_length_26043_cov_8.630979	26043	Yarrowia lipolytica strain CLIB89(W29) chromosome 1C, complete sequence
SRR12391615	NODE_178_length_25584_cov_8.418003	25584	Yarrowia lipolytica CLIB122 chromosome C complete sequence
SRR12391615	NODE_17_length_225342_cov_8.851308	225342	Yarrowia lipolytica CLIB122 chromosome F complete sequence
SRR12391615	NODE_181_length_24632_cov_7.861780	24632	Yarrowia lipolytica CLIB122 chromosome D complete sequence
SRR12391615	NODE_183_length_23289_cov_8.535542	23289	Yarrowia lipolytica strain CLIB89(W29) chromosome 1A, complete sequence
SRR12391615	NODE_184_length_23273_cov_9.244137	23273	Yarrowia lipolytica strain CLIB89(W29) chromosome 1F, complete sequence
SRR12391615	NODE_185_length_23145_cov_8.192821	23145	Yarrowia lipolytica strain 22301-5 chromosome A
SRR12391615	NODE_186_length_22723_cov_8.262121	22723	Yarrowia lipolytica CLIB122 chromosome C complete sequence
SRR12391615	NODE_187_length_21926_cov_9.274978	21926	Yarrowia lipolytica strain DSM 3286 chromosome F
SRR12391615	NODE_188_length_21731_cov_9.368662	21731	Yarrowia lipolytica strain CLIB89(W29) chromosome 1C, complete sequence
SRR12391615	NODE_189_length_21683_cov_8.881237	21683	Yarrowia lipolytica strain 22301-5 chromosome C
SRR12391615	NODE_18_length_223598_cov_8.758349	223598	Yarrowia lipolytica strain CLIB89(W29) chromosome 1E, complete sequence
SRR12391615	NODE_190_length_21673_cov_8.719670	21673	Yarrowia lipolytica strain CLIB89(W29) chromosome 1A, complete sequence
SRR12391615	NODE_191_length_21570_cov_8.962732	21570	Yarrowia lipolytica strain DSM 3286 chromosome A
SRR12391615	NODE_192_length_21507_cov_9.186934	21507	Yarrowia lipolytica strain CLIB89(W29) chromosome 1A, complete sequence
SRR12391615	NODE_193_length_21322_cov_8.653707	21322	Yarrowia lipolytica strain 22301-5 chromosome C
SRR12391615	NODE_196_length_20571_cov_9.170391	20571	Yarrowia lipolytica CLIB122 chromosome F complete sequence
SRR12391615	NODE_1_length_528701_cov_8.858088	528701	Yarrowia lipolytica strain CLIB89(W29) chromosome 1F, complete sequence
SRR12391615	NODE_202_length_19477_cov_9.181546	19477	Yarrowia lipolytica CLIB122 chromosome C complete sequence
SRR12391615	NODE_205_length_18921_cov_8.514063	18921	Yarrowia lipolytica strain CLIB89(W29) chromosome 1A, complete sequence
SRR12391615	NODE_208_length_15593_cov_8.941802	15593	Yarrowia lipolytica strain CLIB89(W29) chromosome 1A, complete sequence
SRR12391615	NODE_209_length_15421_cov_9.171468	15421	Yarrowia lipolytica strain CLIB89(W29) chromosome 1C, complete sequence
SRR12391615	NODE_210_length_15131_cov_12.266507	15131	Yarrowia lipolytica strain 22301-5 chromosome D
SRR12391615	NODE_211_length_15058_cov_8.562112	15058	Yarrowia lipolytica strain 22301-5 chromosome B
SRR12391615	NODE_212_length_14983_cov_8.916208	14983	Yarrowia lipolytica strain DSM 3286 chromosome A
SRR12391615	NODE_213_length_14640_cov_8.318822	14640	Yarrowia lipolytica strain 22301-5 chromosome C
SRR12391615	NODE_214_length_14572_cov_9.932390	14572	Yarrowia lipolytica strain W29 (CLIB89) chromosome E
SRR12391615	NODE_216_length_13797_cov_8.047741	13797	Yarrowia lipolytica CLIB122 chromosome D complete sequence
SRR12391615	NODE_217_length_13620_cov_8.355239	13620	Yarrowia lipolytica strain 22301-5 chromosome A
SRR12391615	NODE_219_length_12193_cov_8.071723	12193	Yarrowia lipolytica strain 22301-5 chromosome B
SRR12391615	NODE_21_length_214656_cov_8.596251	214656	Yarrowia lipolytica strain 22301-5 chromosome F
SRR12391615	NODE_221_length_10951_cov_9.825179	10951	Yarrowia lipolytica strain 22301-5 chromosome E
SRR12391615	NODE_222_length_10593_cov_8.688475	10593	Yarrowia lipolytica strain CLIB89(W29) chromosome 1A, complete sequence
SRR12391615	NODE_227_length_8708_cov_8.609084	8708	Yarrowia lipolytica CLIB122 chromosome E complete sequence
SRR12391615	NODE_22_length_214363_cov_8.730771	214363	Yarrowia lipolytica strain CLIB89(W29) chromosome 1E, complete sequence
SRR12391615	NODE_230_length_8523_cov_11.571158	8523	Yarrowia lipolytica strain 22301-5 chromosome B
SRR12391615	NODE_231_length_8299_cov_9.014717	8299	Yarrowia lipolytica strain W29 (CLIB89) chromosome B
SRR12391615	NODE_234_length_6555_cov_9.422353	6555	Yarrowia lipolytica strain CLIB89(W29) chromosome 1D, complete sequence
SRR12391615	NODE_236_length_6168_cov_9.297160	6168	Yarrowia lipolytica strain 22301-5 chromosome E
SRR12391615	NODE_238_length_5905_cov_8.162663	5905	Yarrowia lipolytica CLIB122 chromosome C complete sequence
SRR12391615	NODE_239_length_5808_cov_7.942593	5808	Yarrowia lipolytica strain 22301-5 chromosome D
SRR12391615	NODE_23_length_211793_cov_8.560529	211793	Yarrowia lipolytica CLIB122 chromosome F complete sequence
SRR12391615	NODE_242_length_3794_cov_8.474307	3794	Yarrowia lipolytica strain 22301-5 chromosome B
SRR12391615	NODE_244_length_3677_cov_8.940833	3677	Yarrowia lipolytica strain CLIB89(W29) chromosome 1C, complete sequence
SRR12391615	NODE_245_length_3657_cov_8.270950	3657	Yarrowia lipolytica strain CLIB89(W29) chromosome 1C, complete sequence
SRR12391615	NODE_246_length_3521_cov_8.136469	3521	Yarrowia lipolytica strain CLIB89(W29) chromosome 1E, complete sequence
SRR12391615	NODE_249_length_2755_cov_8.923450	2755	Yarrowia lipolytica strain CLIB89(W29) chromosome 1A, complete sequence
SRR12391615	NODE_25_length_204369_cov_8.487719	204369	Yarrowia lipolytica CLIB122 chromosome F complete sequence
SRR12391615	NODE_26_length_203472_cov_8.668468	203472	Yarrowia lipolytica CLIB122 chromosome B complete sequence
SRR12391615	NODE_27_length_201227_cov_8.924405	201227	Yarrowia lipolytica CLIB122 chromosome E complete sequence
SRR12391615	NODE_28_length_191514_cov_8.990566	191514	Yarrowia lipolytica strain CLIB89(W29) chromosome 1A, complete sequence
SRR12391615	NODE_2_length_391361_cov_8.664729	391361	Yarrowia lipolytica CLIB122 chromosome D complete sequence
SRR12391615	NODE_30_length_182483_cov_8.536967	182483	Yarrowia lipolytica CLIB122 chromosome D complete sequence
SRR12391615	NODE_33_length_174346_cov_8.585876	174346	Yarrowia lipolytica CLIB122 chromosome E complete sequence
SRR12391615	NODE_34_length_174316_cov_8.616515	174316	Yarrowia lipolytica strain CLIB89(W29) chromosome 1A, complete sequence
SRR12391615	NODE_37_length_166984_cov_10.401637	166984	Yarrowia lipolytica strain CLIB89(W29) chromosome 1F, complete sequence
SRR12391615	NODE_38_length_166591_cov_8.871777	166591	Yarrowia lipolytica CLIB122 chromosome C complete sequence
SRR12391615	NODE_39_length_165042_cov_8.589149	165042	Yarrowia lipolytica strain CLIB89(W29) chromosome 1E, complete sequence
SRR12391615	NODE_3_length_379217_cov_8.853598	379217	Yarrowia lipolytica strain CLIB89(W29) chromosome 1E, complete sequence
SRR12391615	NODE_40_length_163401_cov_8.469459	163401	Yarrowia lipolytica strain CLIB89(W29) chromosome 1A, complete sequence
SRR12391615	NODE_41_length_162613_cov_8.729094	162613	Yarrowia lipolytica CLIB122 chromosome B complete sequence
SRR12391615	NODE_42_length_161241_cov_8.804466	161241	Yarrowia lipolytica strain 22301-5 chromosome B
SRR12391615	NODE_45_length_141406_cov_8.893907	141406	Yarrowia lipolytica CLIB122 chromosome B complete sequence
SRR12391615	NODE_46_length_141082_cov_8.796759	141082	Yarrowia lipolytica strain CLIB89(W29) chromosome 1F, complete sequence
SRR12391615	NODE_47_length_138976_cov_8.612099	138976	Yarrowia lipolytica strain CLIB89(W29) chromosome 1C, complete sequence
SRR12391615	NODE_48_length_138730_cov_8.664775	138730	Yarrowia lipolytica strain CLIB89(W29) chromosome 1C, complete sequence
SRR12391615	NODE_4_length_337246_cov_8.923116	337246	Yarrowia lipolytica strain CLIB89(W29) chromosome 1D, complete sequence
SRR12391615	NODE_51_length_132717_cov_8.374917	132717	Yarrowia lipolytica strain CLIB89(W29) chromosome 1F, complete sequence
SRR12391615	NODE_52_length_131928_cov_8.977626	131928	Yarrowia lipolytica CLIB122 chromosome D complete sequence
SRR12391615	NODE_54_length_129959_cov_8.865270	129959	Yarrowia lipolytica CLIB122 chromosome E complete sequence
SRR12391615	NODE_55_length_127814_cov_8.802336	127814	Yarrowia lipolytica CLIB122 chromosome D complete sequence
SRR12391615	NODE_56_length_124039_cov_8.551322	124039	Yarrowia lipolytica strain 22301-5 chromosome B
SRR12391615	NODE_58_length_121028_cov_8.502716	121028	Yarrowia lipolytica strain CLIB89(W29) chromosome 1B, complete sequence
SRR12391615	NODE_59_length_120124_cov_8.811449	120124	Yarrowia lipolytica strain CLIB89(W29) chromosome 1D, complete sequence
SRR12391615	NODE_5_length_333256_cov_9.471599	333256	Yarrowia lipolytica strain CLIB89(W29) chromosome 1F, complete sequence
SRR12391615	NODE_60_length_116684_cov_8.795407	116684	Yarrowia lipolytica strain CLIB89(W29) chromosome 1C, complete sequence
SRR12391615	NODE_61_length_115218_cov_9.459020	115218	Yarrowia lipolytica strain CLIB89(W29) chromosome 1D, complete sequence
SRR12391615	NODE_63_length_109705_cov_8.564847	109705	Yarrowia lipolytica strain 22301-5 chromosome B
SRR12391615	NODE_64_length_109604_cov_8.789942	109604	Yarrowia lipolytica strain CLIB89(W29) chromosome 1E, complete sequence
SRR12391615	NODE_65_length_109391_cov_8.571811	109391	Yarrowia lipolytica strain CLIB89(W29) chromosome 1C, complete sequence
SRR12391615	NODE_66_length_107069_cov_8.976793	107069	Yarrowia lipolytica strain 22301-5 chromosome B
SRR12391615	NODE_67_length_105155_cov_8.683616	105155	Yarrowia lipolytica strain DSM 3286 chromosome E
SRR12391615	NODE_69_length_101579_cov_8.939637	101579	Yarrowia lipolytica strain CLIB89(W29) chromosome 1A, complete sequence
SRR12391615	NODE_6_length_313190_cov_8.722327	313190	Yarrowia lipolytica CLIB122 chromosome B complete sequence
SRR12391615	NODE_70_length_99590_cov_8.696834	99590	Yarrowia lipolytica strain CLIB89(W29) chromosome 1A, complete sequence
SRR12391615	NODE_71_length_99358_cov_8.417945	99358	Yarrowia lipolytica CLIB122 chromosome B complete sequence
SRR12391615	NODE_72_length_95507_cov_8.960998	95507	Yarrowia lipolytica CLIB122 chromosome E complete sequence
SRR12391615	NODE_75_length_90959_cov_9.234249	90959	Yarrowia lipolytica CLIB122 chromosome D complete sequence
SRR12391615	NODE_76_length_87134_cov_8.742835	87134	Yarrowia lipolytica strain CLIB89(W29) chromosome 1C, complete sequence
SRR12391615	NODE_79_length_85307_cov_8.665927	85307	Yarrowia lipolytica strain 22301-5 chromosome E
SRR12391615	NODE_7_length_308307_cov_8.699585	308307	Yarrowia lipolytica CLIB122 chromosome D complete sequence
SRR12391615	NODE_80_length_83638_cov_8.577470	83638	Yarrowia lipolytica strain 22301-5 chromosome F
SRR12391615	NODE_82_length_82143_cov_8.830161	82143	Yarrowia lipolytica CLIB122 chromosome C complete sequence
SRR12391615	NODE_84_length_79101_cov_8.482739	79101	Yarrowia lipolytica strain CLIB89(W29) chromosome 1A, complete sequence
SRR12391615	NODE_85_length_79008_cov_8.780745	79008	Yarrowia lipolytica CLIB122 chromosome C complete sequence
SRR12391615	NODE_8_length_308108_cov_8.744682	308108	Yarrowia lipolytica strain 22301-5 chromosome E
SRR12391615	NODE_90_length_77597_cov_8.693795	77597	Yarrowia lipolytica CLIB122 chromosome F complete sequence
SRR12391615	NODE_91_length_76849_cov_8.723714	76849	Yarrowia lipolytica strain CLIB89(W29) chromosome 1E, complete sequence
SRR12391615	NODE_92_length_76330_cov_8.771039	76330	Yarrowia lipolytica strain CLIB89(W29) chromosome 1C, complete sequence
SRR12391615	NODE_94_length_74224_cov_9.134220	74224	Yarrowia lipolytica strain DSM 3286 chromosome C
SRR12391615	NODE_95_length_73727_cov_8.264318	73727	Yarrowia lipolytica strain CLIB89(W29) chromosome 1E, complete sequence
SRR12391615	NODE_97_length_70934_cov_8.518368	70934	Yarrowia lipolytica CLIB122 chromosome C complete sequence
SRR12391615	NODE_98_length_70847_cov_8.587254	70847	Yarrowia lipolytica strain CLIB89(W29) chromosome 1B, complete sequence
SRR12391615	NODE_9_length_298741_cov_8.705753	298741	Yarrowia lipolytica strain CLIB89(W29) chromosome 1E, complete sequence
SRR12391617	NODE_137_length_18232_cov_6.599780	18232	Saccharomyces cerevisiae strain SY14 chromosome I, complete sequence
SRR12391617	NODE_169_length_6135_cov_6.783757	6135	Saccharomyces cerevisiae strain SY14 chromosome I, complete sequence
SRR12391617	NODE_171_length_5690_cov_36.377516	5690	Cloning vector pYeast LEU LIII A-B, complete sequence
SRR12391617	NODE_180_length_4366_cov_5.791093	4366	Saccharomyces cerevisiae strain ySR128 chromosome VIII, complete sequence
SRR12391617	NODE_196_length_2840_cov_8.603330	2840	Saccharomyces cerevisiae strain BY4742 chromosome I, complete sequence
SRR12391617	NODE_48_length_93597_cov_6.796354	93597	Saccharomyces cerevisiae strain S288c chromosome XIV, complete sequence
SRR12391619	NODE_120_length_18285_cov_10.215015	18285	Saccharomyces cerevisiae strain SY14 chromosome I, complete sequence
SRR12391619	NODE_146_length_6158_cov_22.947213	6158	Saccharomyces cerevisiae strain SY14 chromosome I, complete sequence
SRR12391619	NODE_155_length_4151_cov_85.607020	4151	Cloning vector pEMY128AD_pY128, complete sequence
SRR12391619	NODE_167_length_2514_cov_158.118588	2514	Saccharomyces cerevisiae strain CEN.PK113-7D chromosome XV
SRR12391621	NODE_131_length_6241_cov_13.009247	6241	Saccharomyces cerevisiae strain S288c chromosome XIV, complete sequence
SRR12391621	NODE_132_length_6135_cov_11.383955	6135	Saccharomyces cerevisiae strain SY14 chromosome I, complete sequence
SRR12391621	NODE_140_length_3271_cov_14.511584	3271	Saccharomyces cerevisiae strain SY14 chromosome I, complete sequence
SRR12391621	NODE_46_length_93596_cov_11.706017	93596	Saccharomyces cerevisiae strain S288c chromosome XIV, complete sequence
SRR12391621	NODE_61_length_69017_cov_11.385611	69017	Saccharomyces cerevisiae strain S288c chromosome III, complete sequence
SRR12391624	NODE_136_length_6138_cov_12.663587	6138	Saccharomyces cerevisiae strain SY14 chromosome I, complete sequence
SRR12391624	NODE_138_length_5747_cov_13.491711	5747	Saccharomyces cerevisiae strain S288c chromosome XIV, complete sequence
SRR12391624	NODE_71_length_67943_cov_11.386129	67943	Saccharomyces cerevisiae strain S288c chromosome III, complete sequence
SRR12391626	NODE_129_length_6138_cov_12.508992	6138	Saccharomyces cerevisiae strain SY14 chromosome I, complete sequence
SRR12391626	NODE_132_length_5743_cov_12.819626	5743	Saccharomyces cerevisiae strain S288C-SK1-cross isolate tetrad 8 spore a...
SRR12391626	NODE_149_length_2749_cov_21.129865	2749	Cloning vector pEMY128AD_pY128, complete sequence
SRR12391626	NODE_64_length_67943_cov_12.615345	67943	Saccharomyces cerevisiae strain S288c chromosome III, complete sequence
SRR12391628	NODE_149_length_6782_cov_26.049366	6782	Recombinase expression vector pSH66, complete sequence
SRR12391628	NODE_152_length_6137_cov_7.512046	6137	Saccharomyces cerevisiae strain SY14 chromosome I, complete sequence
SRR12391628	NODE_158_length_5514_cov_9.680706	5514	S.cerevisiae N3810, N3815, N3820 and N3825 genes
SRR12391630	NODE_145_length_6138_cov_10.262663	6138	Saccharomyces cerevisiae strain SY14 chromosome I, complete sequence
SRR12391630	NODE_148_length_5516_cov_10.439235	5516	Saccharomyces cerevisiae strain S288c chromosome XIV, complete sequence
SRR12391630	NODE_155_length_4204_cov_41.251030	4204	Cloning vector pUDC082, complete sequence
SRR12391630	NODE_65_length_69017_cov_10.208268	69017	Saccharomyces cerevisiae strain S288c chromosome III, complete sequence

## Sheet: Table S4
Study ID	Total number of contigs	Number of contigs (engineered)	Number of contigs (not engineered)
ST-V	64705	1250	63455
SWH	49480	1503	47977
STL	33844	466	33378

## Sheet: Table S5
Study ID	seqId	seqLen	description
ST-V	NODE_10101_length_8187_cov_35.498278	8187	Robiginitalea biformata HTCC2501, complete genome
ST-V	NODE_10120_length_8175_cov_4.860468	8175	Cellulosimicrobium cellulans strain PSBB019, complete genome
ST-V	NODE_10135_length_8170_cov_7.262600	8170	Sulfuritalea hydrogenivorans sk43H DNA, complete genome
ST-V	NODE_10157_length_8160_cov_25.531030	8160	Erebia aethiops genome assembly, chromosome: 7
ST-V	NODE_10226_length_8123_cov_4.767600	8123	Pseudomonas alkylphenolica strain KL28 chromosome, complete genome
ST-V	NODE_10336_length_8074_cov_35.181569	8074	Bacillus inaquosorum strain DE111 chromosome, complete genome
ST-V	NODE_10453_length_8009_cov_4.078828	8009	Mesotoga prima MesG1.Ag.4.2, complete genome
ST-V	NODE_10464_length_8006_cov_3.949566	8006	Bradyrhizobium guangxiense strain CCBAU 53363 chromosome, complete genome
ST-V	NODE_10664_length_7918_cov_4.503625	7918	Bacteroides uniformis NBRC 113350 DNA, complete genome
ST-V	NODE_1073_length_28570_cov_15.264352	28570	Streptococcus sobrinus strain NIDR 6715-15 chromosome, complete genome
ST-V	NODE_11034_length_7745_cov_5.492458	7745	Blautia massiliensis strain FDAARGOS_1576 chromosome, complete genome
ST-V	NODE_11096_length_7719_cov_5.349165	7719	Blautia sp. SC05B48 chromosome, complete genome
ST-V	NODE_11108_length_7712_cov_4.351835	7712	Pseudothermotoga elfii DSM 9442 = NBRC 107921 DNA, complete genome
ST-V	NODE_11210_length_7665_cov_37.647175	7665	Chryseobacterium shandongense strain H5143 chromosome, complete genome
ST-V	NODE_11212_length_7664_cov_4.807202	7664	Blautia pseudococcoides strain SCSK chromosome, complete genome
ST-V	NODE_11386_length_7592_cov_3.834019	7592	Anaerostipes rhamnosivorans strain 1y2 chromosome, complete genome
ST-V	NODE_11474_length_7556_cov_5.298094	7556	Pseudomonas putida strain PC2, complete genome
ST-V	NODE_11570_length_7520_cov_13.812190	7520	Halobacteriovorax marinus strain BE01 chromosome, complete genome
ST-V	NODE_11576_length_7519_cov_3.906484	7519	Pantoea rwandensis strain ND04, complete genome
ST-V	NODE_11585_length_7516_cov_15.517491	7516	Darwinula stevensoni
ST-V	NODE_11673_length_7482_cov_4.494951	7482
ST-V	NODE_11742_length_7456_cov_6.926496	7456	Flavobacteriaceae bacterium GSB9 chromosome, complete genome
ST-V	NODE_11806_length_7428_cov_9.142818	7428	Bacteroides uniformis strain JCM13288 chromosome, complete genome
ST-V	NODE_12006_length_7351_cov_4.373355	7351	Lachnospiraceae bacterium Choco86 DNA, complete genome
ST-V	NODE_12025_length_7344_cov_34.197284	7344	Owenweeksia hongkongensis DSM 17368, complete genome
ST-V	NODE_12132_length_7296_cov_4.719238	7296	Nocardioides sp. JQ2195 chromosome, complete genome
ST-V	NODE_12171_length_7283_cov_3.437189	7283	Mesotoga prima MesG1.Ag.4.2, complete genome
ST-V	NODE_12187_length_7275_cov_5.520914	7275	Blautia wexlerae strain NB2B-9-FAA chromosome
ST-V	NODE_12355_length_7209_cov_4.061224	7209	Sulfuritortus calidifontis J1A DNA, complete genome
ST-V	NODE_12404_length_7193_cov_4.198095	7193	Pleomorphomonas sp. SM30 DNA, complete genome
ST-V	NODE_12649_length_7106_cov_23.542334	7106
ST-V	NODE_12698_length_7082_cov_11.590579	7082	Streptococcus salivarius strain LAB813 chromosome, complete genome
ST-V	NODE_12808_length_7043_cov_6.710647	7043
ST-V	NODE_12917_length_7006_cov_15.415336	7006
ST-V	NODE_12980_length_6988_cov_7.675032	6988	Faecalibacterium prausnitzii strain APC918/95b chromosome, complete genome
ST-V	NODE_12991_length_6985_cov_33.040115	6985	Pontibacter sp. SGAir0037 chromosome, complete genome
ST-V	NODE_13050_length_6963_cov_4.944557	6963	Meiothermus ruber DSM 1279, complete genome
ST-V	NODE_13173_length_6925_cov_13.504803	6925	Acinetobacter johnsonii strain AJ312 chromosome, complete genome
ST-V	NODE_13220_length_6911_cov_8.990373	6911	Streptococcus suis strain ISU2912 chromosome, complete genome
ST-V	NODE_13288_length_6891_cov_4.974547	6891	Nocardioides sp. JS614, complete genome
ST-V	NODE_13459_length_6843_cov_3.453742	6843	Salinicoccus sp. BAB 3246 strain BAB3246 chromosome, complete genome
ST-V	NODE_13481_length_6836_cov_25.481345	6836	Rhodocytophaga rosea strain 172606-1 chromosome, complete genome
ST-V	NODE_13533_length_6822_cov_6.111275	6822	Blautia wexlerae strain NB2B-9-FAA chromosome
ST-V	NODE_13589_length_6809_cov_4.356678	6809	Blautia massiliensis strain FDAARGOS_1576 chromosome, complete genome
ST-V	NODE_13646_length_6792_cov_15.648360	6792	Leptotrichia sp. oral taxon 221 strain F0705 chromosome, complete genome
ST-V	NODE_13724_length_6768_cov_10.413228	6768
ST-V	NODE_13792_length_6747_cov_12.759713	6747	Darwinula stevensoni
ST-V	NODE_13868_length_6721_cov_4.225623	6721	Blautia sp. SC05B48 chromosome, complete genome
ST-V	NODE_13940_length_6698_cov_20.169652	6698	Streptococcus parasuis SUT-380 DNA, complete genome
ST-V	NODE_13946_length_6697_cov_3.726889	6697	Chitinophaga pinensis DSM 2588, complete genome
ST-V	NODE_13976_length_6689_cov_4.805095	6689	Flavobacterium covae strain 94-081 chromosome, complete genome
ST-V	NODE_14202_length_6625_cov_3.448097	6625	Tenacibaculum todarodis strain LPB0136 chromosome, complete genome
ST-V	NODE_14262_length_6606_cov_5.207449	6606	Simplicispira suum strain SC1-8 chromosome, complete genome
ST-V	NODE_14385_length_6569_cov_3.707860	6569	Shewanella loihica PV-4 chromosome, complete genome
ST-V	NODE_14651_length_6496_cov_3.767272	6496	Arthrobacter sp. StoSoilB20 DNA, complete genome
ST-V	NODE_14708_length_6478_cov_3.973377	6478
ST-V	NODE_14733_length_6472_cov_5.737260	6472
ST-V	NODE_14762_length_6466_cov_3.889097	6466	Mesotoga prima MesG1.Ag.4.2, complete genome
ST-V	NODE_14853_length_6439_cov_13.904449	6439	Plectropomus leopardus DNA, chromosome 12, nearly complete sequence
ST-V	NODE_148_length_71351_cov_34.220587	71351	Chitinophaga pinensis DSM 2588, complete genome
ST-V	NODE_14901_length_6426_cov_11.052582	6426	Iamia sp. SCSIO 61187 chromosome, complete genome
ST-V	NODE_14933_length_6418_cov_5.581015	6418	Sulfuritortus calidifontis J1A DNA, complete genome
ST-V	NODE_15016_length_6394_cov_7.040700	6394	Pseudomonas resinovorans NBRC 106553 DNA, complete geonome
ST-V	NODE_15264_length_6328_cov_5.059621	6328	Dorea longicatena strain VE303-06 chromosome, complete genome
ST-V	NODE_15268_length_6326_cov_4.187849	6326	Mesotoga prima MesG1.Ag.4.2, complete genome
ST-V	NODE_15284_length_6322_cov_3.572523	6322	Colwellia psychrerythraea 34H chromosome, complete genome
ST-V	NODE_15316_length_6311_cov_4.606618	6311	Raphanus sativus genome assembly, chromosome: 2
ST-V	NODE_15393_length_6287_cov_32.867619	6287	Janibacter melonis strain M714 chromosome, complete genome
ST-V	NODE_15551_length_6246_cov_5.803101	6246	Endosymbiont of unidentified scaly snail isolate Monju DNA, complete genome
ST-V	NODE_15579_length_6240_cov_7.309943	6240	MAG TPA_asm: Siphoviridae sp. isolate ctal83, partial genome
ST-V	NODE_15602_length_6234_cov_17.202460	6234
ST-V	NODE_15660_length_6221_cov_3.548005	6221	Marinobacter sp. CP1, complete genome
ST-V	NODE_15839_length_6176_cov_4.511191	6176	Caproiciproducens galactitolivorans strain BS-1 chromosome, complete genome
ST-V	NODE_15860_length_6171_cov_4.380968	6171	Mesotoga prima MesG1.Ag.4.2, complete genome
ST-V	NODE_15880_length_6166_cov_14.107675	6166	Pediococcus acidilactici strain PMC65 chromosome, complete genome
ST-V	NODE_15930_length_6151_cov_39.133366	6151	Sediminibacterium sp. TEGAF015 DNA, complete genome
ST-V	NODE_15944_length_6148_cov_22.331692	6148	Flavobacterium sp. 140616W15 chromosome, complete genome
ST-V	NODE_15945_length_6148_cov_7.652716	6148	Blautia wexlerae strain NB2B-9-FAA chromosome
ST-V	NODE_15988_length_6136_cov_6.415557	6136	Blautia sp. SC05B48 chromosome, complete genome
ST-V	NODE_16049_length_6118_cov_16.341580	6118	Sicus ferrugineus genome assembly, chromosome: 5
ST-V	NODE_16094_length_6105_cov_9.115207	6105	Bacteroides uniformis strain JCM13288 chromosome, complete genome
ST-V	NODE_16133_length_6095_cov_5.751987	6095	Bacteroides vulgatus ATCC 8482, complete genome
ST-V	NODE_16227_length_6071_cov_5.999501	6071	Methylibium petroleiphilum PM1, complete genome
ST-V	NODE_16241_length_6067_cov_5.782768	6067	Sulfuritortus calidifontis J1A DNA, complete genome
ST-V	NODE_16276_length_6060_cov_3.198335	6060	Mesotoga prima MesG1.Ag.4.2, complete genome
ST-V	NODE_16299_length_6053_cov_3.410970	6053	Eubacterium acidaminophilum ORF1 (partial), ORF2, ORF3, uvrC, hprK, hymA...
ST-V	NODE_16338_length_6044_cov_4.533812	6044	Blautia sp. SC05B48 chromosome, complete genome
ST-V	NODE_16357_length_6039_cov_31.414104	6039	Escherichia coli strain T7Express_LysYIq plasmid pMiniF_lysY/lacIq, comp...
ST-V	NODE_16372_length_6037_cov_4.292043	6037	Mesotoga prima MesG1.Ag.4.2, complete genome
ST-V	NODE_16386_length_6035_cov_4.089465	6035	Mesotoga prima MesG1.Ag.4.2, complete genome
ST-V	NODE_16407_length_6031_cov_3.809404	6031	Prevotella copri strain YF2 chromosome
ST-V	NODE_16423_length_6027_cov_4.427997	6027	Nocardioides sp. JS614, complete genome
ST-V	NODE_16475_length_6012_cov_16.700856	6012	Streptococcus parasuis SUT-286 DNA, complete genome
ST-V	NODE_16500_length_6007_cov_7.336526	6007	Taurulus bubalis genome assembly, chromosome: 12
ST-V	NODE_16503_length_6007_cov_3.635753	6007	Blautia sp. SC05B48 chromosome, complete genome
ST-V	NODE_16575_length_5991_cov_3.670654	5991	Stenotrophomonas maltophilia strain CSM2 chromosome, complete genome
ST-V	NODE_16578_length_5990_cov_11.241281	5990	Streptococcus suis D12, complete genome
ST-V	NODE_16664_length_5971_cov_5.851758	5971	Sulfuritortus calidifontis J1A DNA, complete genome
ST-V	NODE_16701_length_5962_cov_15.336211	5962	Homo sapiens chromosome 5 clone CTC-431G16, complete sequence
ST-V	NODE_16853_length_5928_cov_5.098757	5928	Flavobacterium kingsejongi strain WV39 chromosome, complete genome
ST-V	NODE_16856_length_5927_cov_5.546322	5927	Nocardioides dokdonensis FR1436 chromosome, complete genome
ST-V	NODE_16947_length_5902_cov_5.889687	5902	Blautia sp. SC05B48 chromosome, complete genome
ST-V	NODE_17140_length_5856_cov_23.420962	5856	Polaribacter vadi strain LPB0003 chromosome, complete genome
ST-V	NODE_17178_length_5850_cov_26.626920	5850
ST-V	NODE_17207_length_5843_cov_6.695577	5843	Mycolicibacterium boenickei JCM 15653 DNA, complete genome
ST-V	NODE_17208_length_5843_cov_5.584658	5843	Nocardioides sp. S5 chromosome, complete genome
ST-V	NODE_17279_length_5828_cov_3.579941	5828	Bdellovibrio sp. ZAP7 chromosome, complete genome
ST-V	NODE_17310_length_5820_cov_9.485169	5820	Fraxinus pennsylvanica genome assembly, chromosome: 8
ST-V	NODE_17472_length_5788_cov_3.445665	5788	Zunongwangia profunda SM-A87, complete genome
ST-V	NODE_17494_length_5785_cov_5.113264	5785	Blautia massiliensis strain FDAARGOS_1576 chromosome, complete genome
ST-V	NODE_17496_length_5785_cov_4.207155	5785	Mesotoga prima MesG1.Ag.4.2, complete genome
ST-V	NODE_17540_length_5777_cov_3.954561	5777	Xanthomonas translucens pv. phlei strain LMG 730 chromosome, complete ge...
ST-V	NODE_17595_length_5765_cov_3.911734	5765	Dechloromonas sp. HYN0024 chromosome, complete genome
ST-V	NODE_17643_length_5752_cov_15.017378	5752	Winogradskyella sp. PAMC22761 chromosome, complete genome
ST-V	NODE_17675_length_5747_cov_3.325369	5747
ST-V	NODE_17780_length_5729_cov_3.468629	5729	Arabidopsis thaliana ecotype 5856 chromosome 5 sequence
ST-V	NODE_17836_length_5716_cov_3.984102	5716	Nocardioides sp. JS614, complete genome
ST-V	NODE_17877_length_5709_cov_24.274142	5709	Maribellus comscasis strain WC007 chromosome, complete genome
ST-V	NODE_17902_length_5705_cov_14.504779	5705	MAG: Anaerolineales bacterium isolate ACE_CHL1 chromosome
ST-V	NODE_17914_length_5703_cov_3.526735	5703	Hymenobacter busanensis strain BT182 chromosome, complete genome
ST-V	NODE_17941_length_5697_cov_8.281815	5697	Mycolicibacterium aichiense JCM 6376 DNA, complete genome
ST-V	NODE_17994_length_5685_cov_22.770337	5685	Haliscomenobacter hydrossis DSM 1100 chromosome, complete genome
ST-V	NODE_18017_length_5682_cov_3.117469	5682	Paenibacillus sp. FSL R5-0912, complete genome
ST-V	NODE_18064_length_5670_cov_5.154052	5670	Bacteroides uniformis NBRC 113350 DNA, complete genome
ST-V	NODE_18069_length_5669_cov_20.669754	5669
ST-V	NODE_18117_length_5661_cov_4.843382	5661	Ruania zhangjianzhongii strain HY168 chromosome, complete genome
ST-V	NODE_18130_length_5659_cov_4.595111	5659	Nocardioides sp. JS614, complete genome
ST-V	NODE_18174_length_5649_cov_25.851984	5649	Calothrix sp. PCC 6303, complete genome
ST-V	NODE_18188_length_5645_cov_30.064222	5645	MAG: Candidatus Parvibacillus calidus isolate SSA7 chromosome
ST-V	NODE_18218_length_5639_cov_22.457020	5639
ST-V	NODE_18223_length_5639_cov_3.599391	5639	Providencia stuartii BML2537 DNA, complete genome
ST-V	NODE_18361_length_5611_cov_3.524118	5611	Caenorhabditis elegans strain CB4856 chromosome IV
ST-V	NODE_18401_length_5604_cov_5.683907	5604	Sulfurimicrobium lacus skT11 DNA, complete genome
ST-V	NODE_18466_length_5592_cov_4.193787	5592	Tessaracoccus flavus strain RP1 chromosome, complete genome
ST-V	NODE_18671_length_5551_cov_3.956878	5551	Cyanothece sp. PCC 7424, complete genome
ST-V	NODE_18698_length_5545_cov_22.632605	5545	Streptococcus parasuis SUT-286 DNA, complete genome
ST-V	NODE_18712_length_5541_cov_5.197776	5541	Dechloromonas sp. HYN0024 chromosome, complete genome
ST-V	NODE_18834_length_5520_cov_4.118939	5520	Kosmotoga olearia TBF 19.5.1, complete genome
ST-V	NODE_18900_length_5506_cov_21.278664	5506	Lacinutrix sp. Bg11-31 chromosome, complete genome
ST-V	NODE_18928_length_5502_cov_3.906003	5502
ST-V	NODE_18970_length_5494_cov_7.233315	5494	Azoarcus olearius strain BH72 genome assembly
ST-V	NODE_19038_length_5482_cov_3.460844	5482	Serinicoccus profundi strain CGMCC 4.5582 chromosome, complete genome
ST-V	NODE_19113_length_5468_cov_7.605210	5468	Chryseobacterium sp. T16E-39 chromosome, complete genome
ST-V	NODE_19152_length_5460_cov_23.138390	5460	Flavobacterium covae strain C#2 chromosome, complete genome
ST-V	NODE_19217_length_5450_cov_4.220389	5450	Rhodopseudomonas palustris BisB5, complete genome
ST-V	NODE_19372_length_5423_cov_5.392697	5423	Bacteroidetes bacterium isolate Fred_18-Q3-R57-64_BAT3C.517 chromosome
ST-V	NODE_19447_length_5411_cov_5.178491	5411	Blautia sp. SC05B48 chromosome, complete genome
ST-V	NODE_19458_length_5409_cov_29.790811	5409	Altererythrobacter epoxidivorans strain CGMCC 1.7731 chromosome, complet...
ST-V	NODE_19593_length_5389_cov_3.797338	5389	Chryseolinea soli strain KIS68-18 chromosome, complete genome
ST-V	NODE_19657_length_5378_cov_5.294383	5378	Blautia massiliensis strain FDAARGOS_1576 chromosome, complete genome
ST-V	NODE_19890_length_5343_cov_3.606467	5343	Muriicola soli strain MMS17-SY002 chromosome, complete genome
ST-V	NODE_19893_length_5342_cov_5.146208	5342	Phorcus lineatus genome assembly, chromosome: 13
ST-V	NODE_19975_length_5329_cov_4.930603	5329	Quatrionicoccus australiensis strain D9 chromosome, complete genome
ST-V	NODE_20065_length_5313_cov_10.727843	5313	Bacteroides vulgatus strain mpk genome
ST-V	NODE_20244_length_5286_cov_18.055248	5286	Streptococcus parasuis SUT-380 DNA, complete genome
ST-V	NODE_20266_length_5283_cov_33.818095	5283	Tetrasphaera sp. HKS02 chromosome, complete genome
ST-V	NODE_20320_length_5275_cov_3.718391	5275	Mesotoga prima MesG1.Ag.4.2, complete genome
ST-V	NODE_2032_length_20940_cov_32.408954	20940	Chryseolinea soli strain KIS68-18 chromosome, complete genome
ST-V	NODE_20359_length_5268_cov_3.168425	5268	Paenibacillus sp. URB8-2 DNA, complete genome
ST-V	NODE_20378_length_5265_cov_5.835317	5265	Nocardioides sp. LMS-CY chromosome, complete genome
ST-V	NODE_20419_length_5259_cov_3.810338	5259	Echinicola vietnamensis DSM 17526, complete genome
ST-V	NODE_20442_length_5256_cov_3.303211	5256	Chryseolinea soli strain KIS68-18 chromosome, complete genome
ST-V	NODE_20560_length_5236_cov_11.852924	5236	Megachile ligniseca genome assembly, chromosome: 1
ST-V	NODE_20635_length_5227_cov_3.638824	5227
ST-V	NODE_20684_length_5220_cov_4.422265	5220	Desulfococcus oleovorans Hxd3, complete genome
ST-V	NODE_20692_length_5219_cov_5.724051	5219	Burkholderiales bacterium GJ-E10 DNA, complete genome
ST-V	NODE_20732_length_5210_cov_5.438215	5210	Flammeovirga sp. MY04 chromosome 2, complete sequence
ST-V	NODE_20765_length_5206_cov_3.368666	5206	Mesotoga prima MesG1.Ag.4.2, complete genome
ST-V	NODE_20772_length_5204_cov_3.341620	5204	Kosmotoga olearia TBF 19.5.1, complete genome
ST-V	NODE_207_length_62389_cov_38.108207	62389	Pontibacter akesuensis strain AKS 1T, complete genome
ST-V	NODE_20868_length_5187_cov_34.524552	5187	Halomonas meridiana Slthf1 DNA, complete genome
ST-V	NODE_20898_length_5183_cov_4.557917	5183
ST-V	NODE_20919_length_5179_cov_3.603825	5179
ST-V	NODE_20987_length_5166_cov_14.860106	5166
ST-V	NODE_21108_length_5150_cov_4.743867	5150	Polaribacter reichenbachii strain KCTC 23969 chromosome
ST-V	NODE_21115_length_5149_cov_3.553004	5149	Ramlibacter tataouinensis TTB310, complete genome
ST-V	NODE_21280_length_5122_cov_3.932110	5122	Salinispora tropica CNB-440, complete genome
ST-V	NODE_21316_length_5116_cov_4.895475	5116	Acinetobacter lwoffii strain FDAARGOS_552 chromosome, complete genome
ST-V	NODE_21355_length_5110_cov_6.071414	5110	Anaerostipes rhamnosivorans strain 1y2 chromosome, complete genome
ST-V	NODE_21367_length_5108_cov_4.535919	5108	Mesotoga prima MesG1.Ag.4.2, complete genome
ST-V	NODE_21508_length_5087_cov_3.463235	5087	Streptomyces bingchenggensis BCW-1, complete genome
ST-V	NODE_21673_length_5062_cov_3.469742	5062	Draconibacterium orientale strain FH5T, complete genome
ST-V	NODE_21683_length_5060_cov_3.304895	5060	Streptomyces vietnamensis strain GIM4.0001, complete genome
ST-V	NODE_21797_length_5046_cov_3.971348	5046	Legionella sp. PC1000 chromosome, complete genome
ST-V	NODE_21820_length_5043_cov_5.266239	5043	Methanoculleus marisnigri JR1, complete genome
ST-V	NODE_2189_length_20001_cov_37.426903	20001	Aquimarina sp. AD1 chromosome, complete genome
ST-V	NODE_22007_length_5017_cov_30.761387	5017	Kitasatospora setae KM-6054 DNA, complete genome
ST-V	NODE_22024_length_5015_cov_13.830242	5015
ST-V	NODE_22146_length_4998_cov_3.118349	4998	Chromobacterium paludis strain IIBBL 257-1 chromosome, complete genome
ST-V	NODE_22157_length_4996_cov_4.490791	4996
ST-V	NODE_22264_length_4981_cov_6.175599	4981	Blautia producta ATCC 27340 = DSM 2950 strain JCM 1471 chromosome, compl...
ST-V	NODE_22358_length_4964_cov_3.800570	4964	Kocuria turfanensis strain HO-9042 genome
ST-V	NODE_22414_length_4955_cov_3.558163	4955	Desulfoluna sp. ASN36 ASN36 DNA, complete genome
ST-V	NODE_22481_length_4944_cov_5.261608	4944	Dechloromonas sp. HYN0024 chromosome, complete genome
ST-V	NODE_22566_length_4931_cov_8.380025	4931	MAG: Candidatus Parvibacillus calidus isolate SSA7 chromosome
ST-V	NODE_22669_length_4920_cov_6.393628	4920
ST-V	NODE_22707_length_4915_cov_3.447119	4915	Planktomarina temperata RCA23, complete genome
ST-V	NODE_22822_length_4897_cov_16.488228	4897	Streptococcus suis DAT299 DNA, complete genome
ST-V	NODE_22912_length_4887_cov_3.642798	4887	Prevotella denticola strain KCOM 1525 chromosome 1, complete sequence
ST-V	NODE_22925_length_4885_cov_4.221532	4885	Mesotoga prima MesG1.Ag.4.2, complete genome
ST-V	NODE_22969_length_4879_cov_4.934080	4879
ST-V	NODE_23114_length_4860_cov_3.778148	4860	Draconibacterium orientale strain FH5T, complete genome
ST-V	NODE_23242_length_4842_cov_6.493420	4842
ST-V	NODE_23376_length_4824_cov_3.388551	4824	Mesotoga prima MesG1.Ag.4.2, complete genome
ST-V	NODE_23587_length_4795_cov_3.980169	4795	Limnephilus rhombicus genome assembly, chromosome: 12
ST-V	NODE_23731_length_4776_cov_10.565558	4776	Clavibacter michiganensis subsp. sepedonicus complete genome
ST-V	NODE_23777_length_4771_cov_3.465437	4771	Mycolicibacterium litorale NIIDNTM18 DNA, complete genome
ST-V	NODE_23851_length_4759_cov_20.930697	4759	Seonamhaeicola sp. S2-3 chromosome, complete genome
ST-V	NODE_2385_length_19109_cov_31.464469	19109	Hymenobacter nivis strain NBRC 111535 chromosome, complete genome
ST-V	NODE_23931_length_4750_cov_41.849414	4750	Azospirillum brasilense strain Az39, complete genome
ST-V	NODE_24251_length_4714_cov_3.702941	4714	Bacteroides fragilis strain S14, complete genome
ST-V	NODE_24256_length_4713_cov_16.290039	4713	Phocaeicola vulgatus strain FDAARGOS_1099 chromosome
ST-V	NODE_24268_length_4712_cov_4.278720	4712	Blautia wexlerae DSM 19850 chromosome, complete genome
ST-V	NODE_24280_length_4710_cov_10.411386	4710	Bacteroides uniformis NBRC 113350 DNA, complete genome
ST-V	NODE_24335_length_4703_cov_3.176635	4703	Nocardioides euryhalodurans strain MMS17-SY117 chromosome, complete genome
ST-V	NODE_24348_length_4701_cov_4.958889	4701	Labilibaculum antarcticum SPP2 DNA, complete genome
ST-V	NODE_24363_length_4699_cov_7.156977	4699
ST-V	NODE_24440_length_4690_cov_3.720388	4690	Magnetospirillum magneticum AMB-1 DNA, complete genome
ST-V	NODE_24519_length_4680_cov_4.911351	4680	Vibrio porteresiae MSSRF30 DNA, chromosome 1, complete sequence
ST-V	NODE_24577_length_4674_cov_5.942195	4674	Blautia sp. SC05B48 chromosome, complete genome
ST-V	NODE_24609_length_4671_cov_21.492201	4671	Thauera aromatica korB, korA, had, oah, dch, bcrC, bcrB, bcrA and bcrD g...
ST-V	NODE_24614_length_4670_cov_38.403684	4670	Desulfoluna sp. ASN36 ASN36 DNA, complete genome
ST-V	NODE_24700_length_4661_cov_3.166956	4661	Bradyrhizobium sp. TM102 DNA, complete genome
ST-V	NODE_24852_length_4642_cov_3.170918	4642	Mucilaginibacter gossypii strain P4 chromosome, complete genome
ST-V	NODE_24887_length_4637_cov_11.639895	4637	Bacteroides caccae strain BFG-100 chromosome, complete genome
ST-V	NODE_24894_length_4636_cov_6.970967	4636
ST-V	NODE_24994_length_4626_cov_3.948151	4626	Flavobacterium sangjuense strain GS03 chromosome, complete genome
ST-V	NODE_25007_length_4624_cov_3.153206	4624	Pseudomonas sp. MPC6 chromosome, complete genome
ST-V	NODE_25040_length_4621_cov_2.294131	4621	Aeromonas media DNA, complete genome, strain: WP7-W18-ESBL-02
ST-V	NODE_25065_length_4618_cov_3.263423	4618	Clostera curtula genome assembly, chromosome: 5
ST-V	NODE_25067_length_4617_cov_32.363437	4617
ST-V	NODE_25070_length_4617_cov_4.504603	4617
ST-V	NODE_25097_length_4614_cov_4.031805	4614	Oceanisphaera profunda strain SM1222 chromosome, complete genome
ST-V	NODE_25110_length_4612_cov_7.837832	4612	Tsukamurella sp. PLM1 DNA, complete genome
ST-V	NODE_25127_length_4611_cov_4.239903	4611	Nemoura dubitans genome assembly, chromosome: 2
ST-V	NODE_25130_length_4610_cov_5.293524	4610
ST-V	NODE_25235_length_4597_cov_28.235359	4597
ST-V	NODE_25310_length_4589_cov_9.385752	4589
ST-V	NODE_25392_length_4579_cov_25.461538	4579	Polynucleobacter sp. JS-JIR-II-50 chromosome
ST-V	NODE_25505_length_4563_cov_3.204969	4563
ST-V	NODE_25510_length_4561_cov_4.994896	4561	Ferribacterium limneticum strain 77 chromosome, complete genome
ST-V	NODE_25547_length_4556_cov_4.791824	4556	Nocardioides sp. JQ2195 chromosome, complete genome
ST-V	NODE_25564_length_4554_cov_5.163592	4554	MAG TPA_asm: Siphoviridae sp. isolate ctb223, partial genome
ST-V	NODE_25581_length_4553_cov_3.661183	4553	Pseudoalteromonas donghaensis strain HJ51 chromosome, complete genome
ST-V	NODE_25615_length_4549_cov_3.119493	4549	Herbaspirillum sp. meg3 chromosome, complete genome
ST-V	NODE_25674_length_4543_cov_2.989082	4543	Alistipes onderdonkii subsp. vulgaris 3BBH6 DNA, complete genome
ST-V	NODE_25704_length_4538_cov_4.524649	4538	MAG TPA_asm: Siphoviridae sp. isolate ctlJ812, partial genome
ST-V	NODE_25706_length_4538_cov_3.781619	4538
ST-V	NODE_25745_length_4535_cov_5.594196	4535	Bifidobacterium adolescentis strain BBMN23, complete genome
ST-V	NODE_25746_length_4535_cov_4.777009	4535
ST-V	NODE_25751_length_4534_cov_20.225720	4534	Seladonia tumulorum genome assembly, chromosome: 2
ST-V	NODE_25771_length_4532_cov_4.255082	4532	Leeuwenhoekiella palythoae strain F5 chromosome, complete genome
ST-V	NODE_25801_length_4529_cov_15.676352	4529	Candidatus Nitrosoglobus terrae DNA, complete genome
ST-V	NODE_25839_length_4523_cov_6.318263	4523
ST-V	NODE_25863_length_4520_cov_19.428667	4520	Syritta pipiens genome assembly, chromosome: 2
ST-V	NODE_25865_length_4520_cov_7.341097	4520	Vibrio cidicii strain 2423-01 chromosome 1, complete sequence
ST-V	NODE_25866_length_4520_cov_4.113550	4520	Parabacteroides merdae strain CL06T03C08 chromosome, complete genome
ST-V	NODE_25880_length_4518_cov_5.839570	4518	Phocaeicola vulgatus strain CL06T03C24 chromosome, complete genome
ST-V	NODE_25910_length_4515_cov_3.416143	4515	Phocaeicola vulgatus MG01-03 DNA, complete genome
ST-V	NODE_25935_length_4513_cov_3.515029	4513	Nocardioides sp. JS614, complete genome
ST-V	NODE_25939_length_4512_cov_5.932690	4512	Nocardioides aromaticivorans strain IC177 chromosome, complete genome
ST-V	NODE_25956_length_4509_cov_4.855186	4509	Xanthomonas translucens pv. undulosa strain Xtu 4699, complete genome
ST-V	NODE_25973_length_4508_cov_3.408938	4508	Muribaculum intestinale strain YL27 chromosome, complete genome
ST-V	NODE_26073_length_4495_cov_4.640315	4495	Arcobacter nitrofigilis DSM 7299 chromosome, complete genome
ST-V	NODE_26128_length_4490_cov_4.080947	4490	Nocardioides sp. JQ2195 chromosome, complete genome
ST-V	NODE_26142_length_4489_cov_3.632386	4489	Burkholderia diffusa strain RF2-non-BP9 chromosome 1, complete sequence
ST-V	NODE_26237_length_4477_cov_31.897558	4477
ST-V	NODE_26264_length_4475_cov_31.857466	4475	Robiginitalea biformata HTCC2501, complete genome
ST-V	NODE_26305_length_4471_cov_4.781250	4471
ST-V	NODE_26352_length_4466_cov_5.184312	4466	Dechloromonas sp. HYN0024 chromosome, complete genome
ST-V	NODE_26424_length_4458_cov_6.417216	4458	Coprococcus comes strain FDAARGOS_1339 chromosome, complete genome
ST-V	NODE_26441_length_4456_cov_32.630084	4456	Pimelobacter simplex strain VKM Ac-2033D chromosome, complete genome
ST-V	NODE_26467_length_4454_cov_4.917254	4454	Cupriavidus basilensis strain 4G11 chromosome main, complete sequence
ST-V	NODE_26490_length_4452_cov_16.401183	4452	Maribacter sp. 1_2014MBL_MicDiv chromosome, complete genome
ST-V	NODE_26547_length_4446_cov_19.486222	4446	Brassicogethes aeneus genome assembly, chromosome: 8
ST-V	NODE_26692_length_4430_cov_13.575543	4430	Bacteroides vulgatus strain mpk genome
ST-V	NODE_26748_length_4424_cov_14.400320	4424	Persicobacter sp. JZB09, complete sequence
ST-V	NODE_26783_length_4421_cov_3.775767	4421
ST-V	NODE_26985_length_4397_cov_20.734915	4397	Acinetobacter sp. WCHA45 chromosome, complete genome
ST-V	NODE_27136_length_4382_cov_30.427548	4382	Intrasporangium calvum DSM 43043, complete genome
ST-V	NODE_27173_length_4378_cov_4.666898	4378	Mesotoga prima MesG1.Ag.4.2, complete genome
ST-V	NODE_27192_length_4375_cov_6.727083	4375	Sulfuricaulis limicola DNA, complete genome
ST-V	NODE_27217_length_4373_cov_3.775359	4373	Prevotella intermedia DNA, complete genome, strain: OMA14, chromosome: I
ST-V	NODE_27242_length_4371_cov_3.660797	4371	Akkermansia muciniphila strain EB-AMDK-39 chromosome, complete genome
ST-V	NODE_27315_length_4363_cov_4.187790	4363	Sulfuritortus calidifontis J1A DNA, complete genome
ST-V	NODE_27321_length_4362_cov_4.836313	4362	Denitratisoma sp. DHT3 genome
ST-V	NODE_27393_length_4353_cov_25.760354	4353	Sphingobacteriales bacterium isolate Fred_18-Q3-R57-64_BATAC.414 chromosome
ST-V	NODE_27427_length_4350_cov_8.070780	4350	Vibrio cidicii strain 2423-01 chromosome 1, complete sequence
ST-V	NODE_27458_length_4348_cov_3.506406	4348
ST-V	NODE_27526_length_4341_cov_25.754550	4341	Bacteroides fragilis strain BOB25, complete genome
ST-V	NODE_27527_length_4341_cov_17.054130	4341	Aeromonas caviae KAM497 DNA, complete genome
ST-V	NODE_27529_length_4341_cov_13.301913	4341	Phocaeicola vulgatus MG01-03 DNA, complete genome
ST-V	NODE_27759_length_4317_cov_4.548334	4317	Rubrivivax gelatinosus IL144 DNA, complete genome
ST-V	NODE_27802_length_4312_cov_25.140005	4312	Bacteroides salanitronis DSM 18170, complete genome
ST-V	NODE_27833_length_4308_cov_3.289913	4308
ST-V	NODE_27914_length_4299_cov_3.976909	4299	Blautia sp. SC05B48 chromosome, complete genome
ST-V	NODE_28021_length_4289_cov_5.064242	4289
ST-V	NODE_28085_length_4283_cov_5.563623	4283	Nocardioides piscis strain HDW12A chromosome, complete genome
ST-V	NODE_2811_length_17472_cov_31.593156	17472	Chitinophaga pinensis DSM 2588, complete genome
ST-V	NODE_28243_length_4266_cov_3.908573	4266	Marinilongibacter aquaticus strain YYF0007 chromosome, complete genome
ST-V	NODE_28248_length_4265_cov_11.923753	4265	Streptococcus dysgalactiae subsp. dysgalactiae strain STREP97-15 chromosome
ST-V	NODE_28253_length_4265_cov_4.991449	4265	Dechloromonas sp. HYN0024 chromosome, complete genome
ST-V	NODE_28278_length_4264_cov_2.676170	4264	Fraxinus pennsylvanica genome assembly, chromosome: 18
ST-V	NODE_28319_length_4260_cov_3.641379	4260
ST-V	NODE_28355_length_4256_cov_3.063794	4256	Bacteroides fragilis strain FDAARGOS_763 chromosome, complete genome
ST-V	NODE_28426_length_4249_cov_3.878636	4249	Hymenobacter busanensis strain BT182 chromosome, complete genome
ST-V	NODE_28476_length_4244_cov_5.055622	4244	Roseburia sp. NSJ-69 chromosome, complete genome
ST-V	NODE_28503_length_4242_cov_3.857655	4242	Phocaeicola dorei CL03T12C01 chromosome, complete genome
ST-V	NODE_28671_length_4226_cov_34.329178	4226	Hymenobacter nivis strain NBRC 111535 chromosome, complete genome
ST-V	NODE_28835_length_4208_cov_6.673489	4208	Kineobactrum salinum strain M2 chromosome, complete genome
ST-V	NODE_28853_length_4206_cov_6.704168	4206	Sulfuritortus calidifontis J1A DNA, complete genome
ST-V	NODE_28894_length_4203_cov_6.753616	4203	Massilia sp. YMA4 chromosome, complete genome
ST-V	NODE_28925_length_4201_cov_2.556199	4201
ST-V	NODE_28996_length_4194_cov_5.405654	4194	Blautia massiliensis strain FDAARGOS_1576 chromosome, complete genome
ST-V	NODE_29049_length_4190_cov_3.762757	4190	Mesotoga prima MesG1.Ag.4.2, complete genome
ST-V	NODE_29066_length_4188_cov_6.900798	4188	Sulfuricella denitrificans skB26 DNA, complete genome
ST-V	NODE_29085_length_4186_cov_9.419995	4186	Pseudomonas alcaligenes KAM426 DNA, complete genome
ST-V	NODE_29122_length_4183_cov_3.648983	4183	Nocardioides sp. JS614, complete genome
ST-V	NODE_29126_length_4182_cov_15.259511	4182	Bacteroides vulgatus ATCC 8482, complete genome
ST-V	NODE_29240_length_4173_cov_3.516756	4173	Mesotoga prima MesG1.Ag.4.2, complete genome
ST-V	NODE_29252_length_4172_cov_3.168812	4172	Clostridiaceae bacterium Marseille-Q4143 chromosome
ST-V	NODE_29308_length_4165_cov_9.159611	4165	Actinomarinicola tropica strain SCSIO 58843 chromosome, complete genome
ST-V	NODE_29362_length_4160_cov_2.920828	4160	MAG: Phocaeicola vulgatus isolate nC29_bin.31.fa chromosome
ST-V	NODE_29443_length_4152_cov_3.309007	4152	Leuconostoc lactis strain CBA3622 chromosome, complete genome
ST-V	NODE_29510_length_4146_cov_4.452945	4146	Mesotoga prima MesG1.Ag.4.2, complete genome
ST-V	NODE_29517_length_4146_cov_2.799316	4146	Blautia sp. SC05B48 chromosome, complete genome
ST-V	NODE_29533_length_4144_cov_2236.697970	4144	Expression vector pJJDuet30, complete sequence
ST-V	NODE_29535_length_4144_cov_12.160920	4144
ST-V	NODE_29632_length_4134_cov_8.209610	4134
ST-V	NODE_29716_length_4127_cov_3.867633	4127	Methanoculleus chikugoensis MG62 DNA, complete genome
ST-V	NODE_29765_length_4123_cov_3.975664	4123
ST-V	NODE_29813_length_4118_cov_18.727787	4118
ST-V	NODE_29826_length_4118_cov_2.689392	4118	Hymenobacter sp. PAMC 26554, complete genome
ST-V	NODE_29984_length_4103_cov_11.201581	4103	Streptococcus suis strain ISU2812 chromosome, complete genome
ST-V	NODE_30003_length_4101_cov_23.644587	4101	Arenibacter algicola strain SMS7, complete genome
ST-V	NODE_30119_length_4092_cov_20.869210	4092
ST-V	NODE_30290_length_4077_cov_4.152660	4077	Mesotoga prima MesG1.Ag.4.2, complete genome
ST-V	NODE_30333_length_4073_cov_3.951966	4073
ST-V	NODE_30405_length_4067_cov_4.182951	4067	Blautia argi strain KCTC 15426 chromosome, complete genome
ST-V	NODE_30409_length_4067_cov_3.356431	4067	Ardenticatena sp. Cfx-K strain Cfx-K genome assembly, chromosome: II
ST-V	NODE_30441_length_4063_cov_4.434880	4063	Arthrobacter sp. zg-Y453 chromosome, complete genome
ST-V	NODE_30465_length_4061_cov_3.193709	4061	Nocardioides sp. JS614, complete genome
ST-V	NODE_30467_length_4060_cov_20.517104	4060	Darwinula stevensoni
ST-V	NODE_30662_length_4043_cov_29.390672	4043	Priestia megaterium strain S2 chromosome, complete genome
ST-V	NODE_3071_length_16601_cov_32.739212	16601	Neospora caninum Liverpool complete genome, chromosome VIIb
ST-V	NODE_30776_length_4034_cov_3.885147	4034
ST-V	NODE_30796_length_4031_cov_10.233400	4031	Photobacterium swingsii CECT 7576 DNA, chromosome 1, complete sequence
ST-V	NODE_30858_length_4025_cov_4.352393	4025	Mycolicibacterium fallax JCM 6405 DNA, nearly complete genome
ST-V	NODE_30865_length_4024_cov_22.980852	4024	Chryseobacterium glaciei strain IHBB 10212 chromosome, complete genome
ST-V	NODE_30867_length_4024_cov_6.773243	4024	Halotalea alkalilenta strain IHB B 13600, complete genome
ST-V	NODE_30992_length_4013_cov_4.201364	4013	Massilia oculi strain CCUG 43427 chromosome, complete genome
ST-V	NODE_31005_length_4012_cov_3.088956	4012
ST-V	NODE_31075_length_4005_cov_5.725063	4005	Nocardioides sp. JS614, complete genome
ST-V	NODE_31085_length_4004_cov_9.715371	4004	MAG: Candidatus Parvibacillus calidus isolate SSA7 chromosome
ST-V	NODE_31101_length_4003_cov_12.043060	4003	Streptococcus constellatus subsp. constellatus DNA, complete genome, str...
ST-V	NODE_31123_length_4001_cov_34.946021	4001	Zhihengliuella sp. ISTPL4 chromosome
ST-V	NODE_31143_length_4000_cov_4.821546	4000	Blautia producta ATCC 27340 = DSM 2950 strain JCM 1471 chromosome, compl...
ST-V	NODE_31185_length_3996_cov_6.914742	3996	Pseudomonas protegens strain DTU9.1 chromosome, complete genome
ST-V	NODE_31251_length_3989_cov_21.611591	3989
ST-V	NODE_31335_length_3982_cov_13.720907	3982	Phosphuga atrata genome assembly, chromosome: 9
ST-V	NODE_31368_length_3980_cov_21.044841	3980	Dokdonia sp. 4H-3-7-5, complete genome
ST-V	NODE_31426_length_3975_cov_16.087755	3975	Lactobacillus reuteri strain IRT, complete genome
ST-V	NODE_31496_length_3970_cov_3.269987	3970	Coprococcus comes strain FDAARGOS_1339 chromosome, complete genome
ST-V	NODE_31550_length_3966_cov_26.996932	3966	Sediminibacterium sp. TEGAF015 DNA, complete genome
ST-V	NODE_31553_length_3966_cov_9.787267	3966	Vibrio navarrensis strain 08-2462 chromosome 1, complete sequence
ST-V	NODE_31578_length_3965_cov_3.721995	3965	Chryseobacterium gleum strain 110146 chromosome
ST-V	NODE_31617_length_3961_cov_4.602919	3961	Shewanella sp. FDAARGOS_354 chromosome, complete genome
ST-V	NODE_31697_length_3954_cov_4.687356	3954	Blautia sp. SC05B48 chromosome, complete genome
ST-V	NODE_31743_length_3951_cov_5.495893	3951	Candidatus Sulfuricurvum sp. RIFRC-1, complete genome
ST-V	NODE_31773_length_3949_cov_2.812789	3949	Prevotella copri strain YF2 chromosome
ST-V	NODE_3178_length_16312_cov_34.988559	16312	Rufibacter sp. DG31D, complete genome
ST-V	NODE_31823_length_3945_cov_3.053985	3945
ST-V	NODE_31886_length_3939_cov_4.207775	3939	Xanthomonas hyacinthi strain CFBP 1156 chromosome, complete genome
ST-V	NODE_32025_length_3929_cov_3.612029	3929	Plectropomus leopardus DNA, chromosome 2, nearly complete sequence
ST-V	NODE_32041_length_3928_cov_4.643945	3928	Quercus robur genome assembly, chromosome: 10
ST-V	NODE_32074_length_3925_cov_7.556848	3925	Anaerostipes hadrus strain BPB5, complete genome
ST-V	NODE_32179_length_3918_cov_24.411856	3918
ST-V	NODE_32215_length_3916_cov_3.123543	3916	Prevotella copri strain YF2 chromosome
ST-V	NODE_32227_length_3915_cov_3.499741	3915	Mesotoga prima MesG1.Ag.4.2, complete genome
ST-V	NODE_32327_length_3908_cov_31.768492	3908
ST-V	NODE_32343_length_3907_cov_4.010125	3907	Candidatus Desulfobacillus denitrificans DNA, complete genome
ST-V	NODE_32367_length_3905_cov_3.856104	3905
ST-V	NODE_32376_length_3904_cov_6.118472	3904	Pseudomonas sp. CYM-20-01 DNA, complete genome
ST-V	NODE_32400_length_3902_cov_3.210554	3902
ST-V	NODE_32436_length_3899_cov_3.526015	3899	Mesotoga prima MesG1.Ag.4.2, complete genome
ST-V	NODE_32454_length_3897_cov_8.343050	3897	Aerosticca soli DNA, complete genome
ST-V	NODE_32475_length_3895_cov_4.896875	3895
ST-V	NODE_32494_length_3893_cov_5.501824	3893	Azospira sp. I09 DNA, complete genome
ST-V	NODE_32497_length_3893_cov_4.106045	3893	Blautia massiliensis strain FDAARGOS_1576 chromosome, complete genome
ST-V	NODE_32532_length_3890_cov_3.502738	3890
ST-V	NODE_32539_length_3889_cov_8.768649	3889	Streptococcus suis D12, complete genome
ST-V	NODE_32676_length_3879_cov_13.124477	3879	Streptococcus suis strain CZ130302 chromosome, complete genome
ST-V	NODE_32702_length_3877_cov_6.705651	3877	Streptomyces venezuelae strain ATCC 15439 chromosome, complete genome
ST-V	NODE_32725_length_3876_cov_4.362471	3876	Vitis rotundifolia cultivar Noble chromosome 16
ST-V	NODE_32738_length_3874_cov_31.818539	3874
ST-V	NODE_32755_length_3873_cov_3.959665	3873	Actinoplanes missouriensis 431 DNA, complete genome
ST-V	NODE_32969_length_3855_cov_2.995526	3855	Haliscomenobacter hydrossis DSM 1100 chromosome, complete genome
ST-V	NODE_32999_length_3852_cov_4.183566	3852	Flavobacteriales bacterium isolate Fred_18-Q3-R57-64_BAT3C.208 chromosom...
ST-V	NODE_33000_length_3852_cov_3.723993	3852	Mycobacterium sp. WY10 chromosome, complete genome
ST-V	NODE_33022_length_3850_cov_22.431094	3850	Aeromonas caviae DNA, complete genome, strain: WP5-W18-ESBL-02
ST-V	NODE_33051_length_3848_cov_6.420775	3848
ST-V	NODE_33067_length_3847_cov_2.517141	3847	Bacteroides ovatus strain ATCC 8483 chromosome, complete genome
ST-V	NODE_33082_length_3845_cov_18.496042	3845
ST-V	NODE_33149_length_3840_cov_3.845178	3840
ST-V	NODE_33235_length_3833_cov_3.717046	3833	Tolumonas auensis DSM 9187, complete genome
ST-V	NODE_33238_length_3833_cov_3.405506	3833	Melaminivora sp. SC2-9 chromosome, complete genome
ST-V	NODE_33272_length_3831_cov_3.294756	3831	Blautia pseudococcoides strain YL58 chromosome, complete genome
ST-V	NODE_33400_length_3821_cov_3.829793	3821
ST-V	NODE_33420_length_3820_cov_3.422576	3820	Chryseolinea soli strain KIS68-18 chromosome, complete genome
ST-V	NODE_33462_length_3817_cov_3.273259	3817	Bacteroides fragilis strain DCMOUH0067B chromosome, complete genome
ST-V	NODE_33491_length_3815_cov_4.645479	3815	Mesotoga prima MesG1.Ag.4.2, complete genome
ST-V	NODE_33559_length_3810_cov_4.058589	3810	Bacteroides ovatus strain ATCC 8483 chromosome, complete genome
ST-V	NODE_33650_length_3804_cov_2.810083	3804
ST-V	NODE_33673_length_3802_cov_4.208167	3802	Blautia sp. SC05B48 chromosome, complete genome
ST-V	NODE_33678_length_3802_cov_3.152655	3802	Caldilinea aerophila DSM 14535 = NBRC 104270 DNA, complete genome
ST-V	NODE_33803_length_3793_cov_3.759497	3793	Blautia pseudococcoides strain SCSK chromosome, complete genome
ST-V	NODE_33807_length_3792_cov_38.599144	3792
ST-V	NODE_33815_length_3792_cov_3.269200	3792	Bacteroides ovatus strain 3725 D1 iv chromosome, complete genome
ST-V	NODE_33905_length_3786_cov_3.274189	3786	Thermogutta terrifontis strain R1 chromosome, complete genome
ST-V	NODE_34026_length_3777_cov_6.441698	3777	Sulfuritortus calidifontis J1A DNA, complete genome
ST-V	NODE_34095_length_3773_cov_4.416622	3773	Sphaerobacter thermophilus DSM 20745 chromosome 2, complete sequence
ST-V	NODE_34098_length_3773_cov_3.470952	3773
ST-V	NODE_34151_length_3768_cov_3.839483	3768	Mesotoga prima MesG1.Ag.4.2, complete genome
ST-V	NODE_34154_length_3768_cov_3.218152	3768	Mesorhizobium sp. DCY119 chromosome
ST-V	NODE_34179_length_3766_cov_3.191593	3766	Pseudomonas alcaligenes KAM426 DNA, complete genome
ST-V	NODE_34296_length_3757_cov_4.815775	3757	Streptococcus marmotae strain HTS5 chromosome, complete genome
ST-V	NODE_34301_length_3757_cov_3.421934	3757	Nocardioides houyundeii strain 78 chromosome, complete genome
ST-V	NODE_34327_length_3755_cov_3.557027	3755
ST-V	NODE_34347_length_3754_cov_2.523925	3754	Moumouvirus Monve isolate Mv13-mv, partial genome
ST-V	NODE_3434_length_15572_cov_4.548560	15572
ST-V	NODE_34355_length_3753_cov_4.364251	3753	Bacteroides fragilis strain DCMOUH0067B chromosome, complete genome
ST-V	NODE_34362_length_3753_cov_2.421309	3753	Azospirillum sp. TSA2s chromosome 7, complete sequence
ST-V	NODE_34410_length_3749_cov_6.851922	3749	Bacteroides uniformis NBRC 113350 DNA, complete genome
ST-V	NODE_34532_length_3741_cov_3.226533	3741
ST-V	NODE_34533_length_3741_cov_3.120998	3741	Xanthomonas citri pv. punicae strain NCPPB 3563 chromosome, complete genome
ST-V	NODE_34560_length_3739_cov_3.921824	3739	Alistipes dispar 5CPEGH6 DNA, complete genome
ST-V	NODE_34567_length_3738_cov_32.815096	3738	Spirosoma sp. KNUC1025 chromosome, complete genome
ST-V	NODE_345_length_47515_cov_36.756785	47515	Chitinophaga pinensis DSM 2588, complete genome
ST-V	NODE_34646_length_3734_cov_2.842348	3734	Curtobacterium sp. YC1 chromosome, complete genome
ST-V	NODE_34678_length_3731_cov_21.816376	3731	Shewanella donghaensis strain LT17 chromosome, complete genome
ST-V	NODE_34727_length_3727_cov_4.860294	3727	Streptomyces lincolnensis strain LC-G chromosome, complete genome
ST-V	NODE_34819_length_3719_cov_34.118177	3719	Pontibacter korlensis strain X14-1T, complete genome
ST-V	NODE_34852_length_3717_cov_3.649372	3717	Mesotoga prima MesG1.Ag.4.2, complete genome
ST-V	NODE_34872_length_3716_cov_2.730675	3716	Salegentibacter sp. T436 chromosome, complete genome
ST-V	NODE_3499_length_15431_cov_5.097425	15431	Nocardioides sambongensis strain KUDC 5002 chromosome, complete genome
ST-V	NODE_35026_length_3704_cov_16.104686	3704
ST-V	NODE_35193_length_3693_cov_3.893073	3693	Frankia casuarinae strain CcI3, complete genome
ST-V	NODE_35275_length_3687_cov_3.795980	3687	Mesotoga prima MesG1.Ag.4.2, complete genome
ST-V	NODE_35303_length_3685_cov_4.246006	3685	Streptomyces sp. YIM 121038 chromosome, complete genome
ST-V	NODE_35328_length_3683_cov_6.516262	3683	Pseudomonas fulva 12-X, complete genome
ST-V	NODE_35344_length_3682_cov_5.536807	3682	Prevotella copri strain YF2 chromosome
ST-V	NODE_35370_length_3680_cov_6.718621	3680	Sulfuritortus calidifontis J1A DNA, complete genome
ST-V	NODE_35488_length_3673_cov_4.180486	3673	Muricauda lutaonensis strain CC-HSB-11, complete genome
ST-V	NODE_35749_length_3657_cov_4.212937	3657
ST-V	NODE_35776_length_3655_cov_18.417222	3655	Paludibacter propionicigenes WB4, complete genome
ST-V	NODE_35789_length_3654_cov_18.386774	3654	Macrobrachium nipponense isolate FS-2020 chromosome 40
ST-V	NODE_35941_length_3644_cov_3.141265	3644	Mycolicibacterium mageritense JCM 12375 DNA, complete genome
ST-V	NODE_35969_length_3643_cov_2.775641	3643	Anaerostipes hadrus strain BPB5, complete genome
ST-V	NODE_35985_length_3642_cov_3.467522	3642	Prevotella fusca JCM 17724 strain W1435 chromosome 1, complete sequence
ST-V	NODE_36032_length_3638_cov_3.971253	3638
ST-V	NODE_36073_length_3634_cov_22.331098	3634	Tenacibaculum singaporense strain DSM 106434 chromosome
ST-V	NODE_36113_length_3632_cov_4.432485	3632	Sphecodes monilicornis genome assembly, chromosome: 1
ST-V	NODE_36117_length_3632_cov_3.364831	3632
ST-V	NODE_36119_length_3631_cov_22.246085	3631	Capnocytophaga canimorsus strain NCTC11921 genome assembly, chromosome: 1
ST-V	NODE_36129_length_3631_cov_3.956096	3631	Mesotoga prima MesG1.Ag.4.2, complete genome
ST-V	NODE_36165_length_3629_cov_3.432848	3629
ST-V	NODE_36206_length_3626_cov_4.371605	3626	Pseudomonas chlororaphis strain R47 chromosome, complete genome
ST-V	NODE_36229_length_3624_cov_5.717848	3624	Winogradskyella sp. J14-2, complete genome
ST-V	NODE_36264_length_3621_cov_3.656478	3621	Microbacterium sp. No. 7 chromosome, complete genome
ST-V	NODE_36270_length_3621_cov_2.861189	3621
ST-V	NODE_3643_length_15069_cov_34.838551	15069	Alistipes indistinctus 2BBH45 DNA, complete genome
ST-V	NODE_36455_length_3608_cov_12.266535	3608	Vibrio plantisponsor CECT 7581 DNA, chromosome 2, complete sequence
ST-V	NODE_36486_length_3606_cov_8.895804	3606	Cybosia mesomella genome assembly, chromosome: 20
ST-V	NODE_36494_length_3606_cov_3.752746	3606	Aquimarina sp. BL5 chromosome, complete genome
ST-V	NODE_36526_length_3604_cov_2.660750	3604	Achromobacter xylosoxidans strain FDAARGOS_162 chromosome, complete genome
ST-V	NODE_36549_length_3602_cov_34.138145	3602	Actinoplanes sp. OR16 DNA, complete genome
ST-V	NODE_36613_length_3598_cov_24.567598	3598
ST-V	NODE_3662_length_15011_cov_4.222051	15011	Kosmotoga olearia TBF 19.5.1, complete genome
ST-V	NODE_36641_length_3596_cov_17.448743	3596
ST-V	NODE_36689_length_3593_cov_33.977954	3593	Arsenicicoccus sp. oral taxon 190, complete genome
ST-V	NODE_3679_length_14981_cov_34.048372	14981	Flavisolibacter tropicus strain LCS9 chromosome, complete genome
ST-V	NODE_36819_length_3584_cov_25.082460	3584
ST-V	NODE_36842_length_3583_cov_2.491213	3583	Anaerostipes hadrus strain BPB5, complete genome
ST-V	NODE_36884_length_3580_cov_5.808794	3580
ST-V	NODE_36981_length_3574_cov_19.916738	3574
ST-V	NODE_36997_length_3574_cov_3.245524	3574	Bacteroides ovatus strain CL06T03C20 chromosome, complete genome
ST-V	NODE_37141_length_3565_cov_5.703419	3565	Dokdonia sp. MED134, complete genome
ST-V	NODE_37250_length_3559_cov_3.157249	3559
ST-V	NODE_37279_length_3557_cov_4.086808	3557	Acidovorax carolinensis strain NA3 chromosome 1, complete sequence
ST-V	NODE_37295_length_3556_cov_3.318480	3556	Chloracidobacterium sp. 2 chromosome 1, complete sequence
ST-V	NODE_37391_length_3550_cov_5.059227	3550	Gallionella capsiferriformans ES-2 chromosome, complete genome
ST-V	NODE_37426_length_3548_cov_4.026911	3548	Blautia massiliensis strain FDAARGOS_1576 chromosome, complete genome
ST-V	NODE_37427_length_3548_cov_3.952190	3548	Aquaspirillum sp. LM1 chromosome, complete genome
ST-V	NODE_37448_length_3547_cov_3.362543	3547
ST-V	NODE_37481_length_3544_cov_4.119232	3544	Nocardioides sp. JS614, complete genome
ST-V	NODE_37514_length_3542_cov_6.579295	3542	Dermacoccus nishinomiyaensis strain M25, complete genome
ST-V	NODE_37552_length_3540_cov_3.046485	3540	Lysobacter enzymogenes strain C3 genome
ST-V	NODE_37580_length_3538_cov_4.051967	3538	Aeromonas hydrophila 4AK4, complete genome
ST-V	NODE_37611_length_3536_cov_4.621086	3536	Blautia wexlerae strain NB2B-9-FAA chromosome
ST-V	NODE_37728_length_3529_cov_27.135003	3529	Escherichia coli strain T7Express_Crystal chromosome, complete genome
ST-V	NODE_37899_length_3521_cov_2.497980	3521	Anaerostipes caccae JCM 13470 DNA, complete genome
ST-V	NODE_37960_length_3517_cov_4.224726	3517
ST-V	NODE_3807_length_14729_cov_31.874540	14729
ST-V	NODE_38099_length_3508_cov_3.595424	3508	Acidovorax avenae subsp. avenae ATCC 19860, complete genome
ST-V	NODE_38133_length_3505_cov_4.598841	3505	Dechloromonas sp. HYN0024 chromosome, complete genome
ST-V	NODE_38141_length_3505_cov_3.355362	3505
ST-V	NODE_38169_length_3503_cov_3.888051	3503	Nocardioides sp. JS614, complete genome
ST-V	NODE_38212_length_3501_cov_3.184562	3501
ST-V	NODE_38345_length_3493_cov_10.511344	3493
ST-V	NODE_38381_length_3491_cov_6.148719	3491	Biston betularia genome assembly, chromosome: Z
ST-V	NODE_38462_length_3486_cov_3.541825	3486
ST-V	NODE_3846_length_14647_cov_8.430578	14647	Bacteroides dorei isolate HS1_L_1_B_010, complete genome
ST-V	NODE_38484_length_3485_cov_3.553936	3485	Vibrio porteresiae MSSRF30 DNA, chromosome 1, complete sequence
ST-V	NODE_38606_length_3477_cov_6.450614	3477	Bacteroides sp. A1C1 chromosome, complete genome
ST-V	NODE_38630_length_3476_cov_3.769073	3476	Desulfosarcina widdelii PP31 DNA, complete genome
ST-V	NODE_38649_length_3475_cov_4.594152	3475	Arsenicicoccus sp. oral taxon 190, complete genome
ST-V	NODE_38653_length_3475_cov_3.709942	3475	Peribacillus muralis strain G25-68 chromosome, complete genome
ST-V	NODE_38678_length_3473_cov_19.381510	3473	Clostridium butyricum NBRC 13949 DNA, complete genome
ST-V	NODE_38759_length_3468_cov_2.486376	3468	Planctomycetes bacterium Pla163 chromosome, complete genome
ST-V	NODE_38824_length_3464_cov_3.572895	3464	Tessaracoccus sp. T2.5-30 chromosome, complete genome
ST-V	NODE_38857_length_3462_cov_8.696801	3462	Bacteroides uniformis strain JCM13288 chromosome, complete genome
ST-V	NODE_38866_length_3462_cov_3.878485	3462	Blautia producta strain DSM 2950 chromosome, complete genome
ST-V	NODE_38885_length_3461_cov_3.039049	3461	Maribacter cobaltidurans strain B1 chromosome, complete genome
ST-V	NODE_38892_length_3460_cov_5.817621	3460	Blautia wexlerae strain NB2B-9-FAA chromosome
ST-V	NODE_38893_length_3460_cov_5.445521	3460	MAG TPA_asm: Siphoviridae sp. isolate ctBLl6, partial genome
ST-V	NODE_38924_length_3459_cov_2.938895	3459	Anaeromyxobacter sp. Fw109-5, complete genome
ST-V	NODE_39029_length_3452_cov_10.059464	3452	Streptococcus suis strain SRD478 chromosome, complete genome
ST-V	NODE_39090_length_3449_cov_17.204773	3449
ST-V	NODE_39155_length_3445_cov_24.917699	3445	Pedobacter sp. G11 chromosome
ST-V	NODE_39188_length_3443_cov_11.262397	3443	Bacteroides uniformis NBRC 113350 DNA, complete genome
ST-V	NODE_39213_length_3443_cov_3.301653	3443	Spirosoma sp. KCTC 42546 chromosome, complete genome
ST-V	NODE_39239_length_3441_cov_5.769935	3441
ST-V	NODE_39305_length_3437_cov_17.247191	3437	Phocaeicola vulgatus strain VIC01 chromosome, complete genome
ST-V	NODE_39496_length_3426_cov_8.180659	3426
ST-V	NODE_3949_length_14446_cov_6.849142	14446	Aquirufa nivalisilvae strain HME7025 chromosome, complete genome
ST-V	NODE_39598_length_3420_cov_12.256166	3420	Streptococcus parauberis KCTC 11537, complete genome
ST-V	NODE_39644_length_3418_cov_2.310437	3418	Anaerostipes hadrus strain BPB5, complete genome
ST-V	NODE_39762_length_3411_cov_2.601609	3411	Alkalitalea saponilacus strain SC/BZ-SP2 chromosome, complete genome
ST-V	NODE_39773_length_3410_cov_4.282265	3410
ST-V	NODE_39796_length_3409_cov_4.092725	3409
ST-V	NODE_39821_length_3407_cov_15.594869	3407
ST-V	NODE_39848_length_3406_cov_14.764846	3406	Lobophora halterata genome assembly, chromosome: 3
ST-V	NODE_39886_length_3404_cov_17.001493	3404	Streptococcus suis strain SH1510 chromosome, complete genome
ST-V	NODE_398_length_45123_cov_36.347209	45123	Duncaniella dubosii strain H5 chromosome
ST-V	NODE_39967_length_3400_cov_25.105830	3400	Aeromonas caviae GSH8M-1 DNA, complete genome
ST-V	NODE_40025_length_3397_cov_2.588869	3397	Pseudocnuella soli strain 17J28-1 chromosome, complete genome
ST-V	NODE_40054_length_3395_cov_3.611078	3395
ST-V	NODE_40064_length_3394_cov_6.955675	3394	Acidovorax avenae subsp. avenae ATCC 19860, complete genome
ST-V	NODE_40106_length_3392_cov_4.220557	3392
ST-V	NODE_40109_length_3392_cov_3.644291	3392	Niabella soli DSM 19437, complete genome
ST-V	NODE_40215_length_3386_cov_6.625038	3386	Acidovorax ebreus TPSY, complete genome
ST-V	NODE_40252_length_3384_cov_4.375188	3384	Mycobacterium xenopi JCM 15661T DNA, complete genome
ST-V	NODE_40278_length_3383_cov_2.125300	3383	[Eubacterium] rectale ATCC 33656 chromosome, complete genome
ST-V	NODE_402_length_44819_cov_33.256009	44819	Chitinophaga alhagiae strain T22 chromosome
ST-V	NODE_40311_length_3381_cov_3.501203	3381	Tolumonas auensis DSM 9187, complete genome
ST-V	NODE_40334_length_3379_cov_5.852888	3379	Streptococcus suis strain SC183 chromosome, complete genome
ST-V	NODE_40382_length_3377_cov_4.135160	3377	Geodermatophilus obscurus DSM 43160, complete genome
ST-V	NODE_40414_length_3375_cov_3.976506	3375	Bacillus sp. N1-1 chromosome, complete genome
ST-V	NODE_40422_length_3375_cov_2.726506	3375	Mycolicibacterium alvei JCM 12272 DNA, complete genome
ST-V	NODE_40472_length_3372_cov_2.150136	3372	Euzebyella marina strain RN62 chromosome, complete genome
ST-V	NODE_40484_length_3371_cov_4.031363	3371	Microlunatus phosphovorus NM-1 DNA, complete genome
ST-V	NODE_40508_length_3370_cov_3.867873	3370	Blautia massiliensis strain FDAARGOS_1576 chromosome, complete genome
ST-V	NODE_40537_length_3368_cov_9.544522	3368	Pseudomonas sp. St29 DNA, complete genome
ST-V	NODE_40568_length_3367_cov_3.455314	3367	Mesotoga prima MesG1.Ag.4.2, complete genome
ST-V	NODE_40595_length_3365_cov_4.466465	3365	Bacteroides cellulosilyticus strain WH2 chromosome, complete genome
ST-V	NODE_40749_length_3357_cov_20.505451	3357	Niastella koreensis GR20-10, complete genome
ST-V	NODE_40758_length_3357_cov_3.694730	3357	Mesotoga prima MesG1.Ag.4.2, complete genome
ST-V	NODE_40798_length_3355_cov_4.446364	3355
ST-V	NODE_40886_length_3350_cov_3.830046	3350	Nocardioides sp. JS614, complete genome
ST-V	NODE_40943_length_3347_cov_4.140340	3347	Blautia sp. SC05B48 chromosome, complete genome
ST-V	NODE_40951_length_3346_cov_15.693406	3346
ST-V	NODE_41050_length_3342_cov_2.291147	3342	Anaeromyxobacter paludicola DNA, complete genome
ST-V	NODE_41058_length_3341_cov_4.152161	3341	Prevotella dentalis DSM 3688 chromosome 1, complete sequence
ST-V	NODE_41110_length_3339_cov_3.485688	3339	Phascolarctobacterium faecium JCM 30894 DNA, complete genome
ST-V	NODE_41156_length_3336_cov_4.028040	3336
ST-V	NODE_41161_length_3336_cov_2.390125	3336	Pseudocnuella soli strain 17J28-1 chromosome, complete genome
ST-V	NODE_41180_length_3335_cov_2.304878	3335	Haliangium ochraceum DSM 14365, complete genome
ST-V	NODE_41182_length_3334_cov_9.358036	3334	Pseudomonas resinovorans NBRC 106553 DNA, complete geonome
ST-V	NODE_41214_length_3333_cov_3.938682	3333
ST-V	NODE_41223_length_3332_cov_26.794629	3332
ST-V	NODE_41234_length_3332_cov_3.962771	3332	Mycobacterium cookii JCM 12404 DNA, complete genome
ST-V	NODE_41246_length_3331_cov_22.768010	3331	Pedobacter sp. eg genome assembly, chromosome: contig00001
ST-V	NODE_41252_length_3331_cov_8.334554	3331	Vibrio mimicus strain SCCF01 chromosome 1, complete sequence
ST-V	NODE_41283_length_3329_cov_11.106597	3329	Streptococcus gordonii strain KCOM 1506 (= ChDC B679), complete genome
ST-V	NODE_41391_length_3323_cov_3.963280	3323
ST-V	NODE_41402_length_3323_cov_2.254896	3323
ST-V	NODE_41434_length_3321_cov_3.429577	3321	Mesotoga prima MesG1.Ag.4.2, complete genome
ST-V	NODE_41619_length_3313_cov_2.372007	3313
ST-V	NODE_41621_length_3312_cov_26.728278	3312	Aquimarina sp. AD1 chromosome, complete genome
ST-V	NODE_41627_length_3312_cov_4.552656	3312	Mesotoga prima MesG1.Ag.4.2, complete genome
ST-V	NODE_41630_length_3312_cov_3.970832	3312	Sulfuriferula plumbiphila Gro7 DNA, complete genome
ST-V	NODE_416_length_44028_cov_35.289973	44028	Pseudomonas aeruginosa PA7, complete genome
ST-V	NODE_41705_length_3308_cov_20.698740	3308	Bacteroides fragilis strain S14, complete genome
ST-V	NODE_41725_length_3308_cov_2.750077	3308	Conexibacter woesei DSM 14684 chromosome, complete genome
ST-V	NODE_41730_length_3307_cov_14.531058	3307	Darwinula stevensoni
ST-V	NODE_41760_length_3306_cov_4.243617	3306	Mycolicibacterium helvum JCM 30396 DNA, complete genome
ST-V	NODE_41762_length_3306_cov_3.739772	3306
ST-V	NODE_41802_length_3304_cov_5.667590	3304	Streptococcus anginosus CCUG 27928 DNA, complete genome
ST-V	NODE_41816_length_3304_cov_3.029548	3304	Sorangium cellulosum 'So ce 56' complete genome
ST-V	NODE_41831_length_3303_cov_3.999076	3303
ST-V	NODE_41935_length_3298_cov_4.468085	3298	Staphylococcus epidermidis strain AMT chromosome, complete genome
ST-V	NODE_41961_length_3297_cov_2.683837	3297	Cobetia sp. AM6 DNA, complete genome
ST-V	NODE_41962_length_3297_cov_2.654226	3297	Microbacterium sp. XT11 chromosome, complete genome
ST-V	NODE_4199_length_13918_cov_38.637741	13918
ST-V	NODE_42061_length_3291_cov_4.787701	3291	Aeromonas veronii DNA, complete genome, strain: WP2-S18-CRE-03
ST-V	NODE_42195_length_3284_cov_5.005884	3284	Sulfuricella denitrificans skB26 DNA, complete genome
ST-V	NODE_42240_length_3282_cov_2.823675	3282	Mesotoga prima MesG1.Ag.4.2, complete genome
ST-V	NODE_42304_length_3279_cov_3.382754	3279	Mesotoga prima MesG1.Ag.4.2, complete genome
ST-V	NODE_42402_length_3273_cov_3.887197	3273
ST-V	NODE_42492_length_3269_cov_2.964530	3269
ST-V	NODE_42533_length_3266_cov_22.743694	3266	Caldilinea aerophila DSM 14535 = NBRC 104270 DNA, complete genome
ST-V	NODE_42555_length_3266_cov_2.816879	3266
ST-V	NODE_42721_length_3258_cov_3.273494	3258	Actinomarinicola tropica strain SCSIO 58843 chromosome, complete genome
ST-V	NODE_42747_length_3257_cov_3.430356	3257	Bifidobacterium longum strain 35624 chromosome, complete genome
ST-V	NODE_42791_length_3255_cov_3.810938	3255	Prevotella copri strain YF2 chromosome
ST-V	NODE_43017_length_3245_cov_2.399060	3245	Arthrobacter citreus strain NEB 577 chromosome, complete genome
ST-V	NODE_43034_length_3244_cov_2.875510	3244	Candidatus Saccharibacteria bacterium oral taxon 488 strain CM006 chromo...
ST-V	NODE_43093_length_3240_cov_3.690738	3240	Mesotoga prima MesG1.Ag.4.2, complete genome
ST-V	NODE_43100_length_3240_cov_2.834537	3240
ST-V	NODE_43163_length_3237_cov_2.956631	3237	Pseudomonas koreensis strain P19E3 chromosome, complete genome
ST-V	NODE_43189_length_3236_cov_2.788746	3236	Nocardioides sp. JS614, complete genome
ST-V	NODE_43251_length_3232_cov_4.489770	3232	Blautia massiliensis strain FDAARGOS_1576 chromosome, complete genome
ST-V	NODE_4332_length_13664_cov_6.620986	13664	Blautia wexlerae strain NB2B-9-FAA chromosome
ST-V	NODE_43425_length_3224_cov_3.657305	3224	Uncultured Thermotogales bacterium fosmid clone bh459.f1.4.b07
ST-V	NODE_43458_length_3222_cov_11.412693	3222	Streptococcus equi subsp. zooepidemicus strain OH-71905 chromosome, comp...
ST-V	NODE_43494_length_3221_cov_3.543904	3221	Chamaenerion angustifolium genome assembly, chromosome: 1
ST-V	NODE_43553_length_3218_cov_4.435979	3218	Blautia sp. SC05B48 chromosome, complete genome
ST-V	NODE_43574_length_3217_cov_3.510753	3217	Mycolicibacterium phocaicum JCM 15301 DNA, nearly complete genome
ST-V	NODE_43587_length_3216_cov_7.984815	3216	Blautia sp. SC05B48 chromosome, complete genome
ST-V	NODE_43607_length_3216_cov_2.323948	3216
ST-V	NODE_43616_length_3215_cov_5.582278	3215	Blautia wexlerae strain NB2B-9-FAA chromosome
ST-V	NODE_43622_length_3215_cov_3.853481	3215	Luteipulveratus mongoliensis strain MN07-A0370 genome
ST-V	NODE_43646_length_3214_cov_8.938905	3214	Coprococcus comes strain FDAARGOS_1339 chromosome, complete genome
ST-V	NODE_43647_length_3214_cov_5.299778	3214	Blautia wexlerae strain NB2B-9-FAA chromosome
ST-V	NODE_43778_length_3208_cov_4.512845	3208	Aeromonas schubertii strain WL1483 chromosome, complete genome
ST-V	NODE_43783_length_3208_cov_3.965430	3208
ST-V	NODE_43799_length_3207_cov_9.432741	3207	Bacteroides uniformis strain JCM13288 chromosome, complete genome
ST-V	NODE_43889_length_3203_cov_13.330051	3203	Pammene fasciana genome assembly, chromosome: 16
ST-V	NODE_43890_length_3203_cov_12.956480	3203
ST-V	NODE_43930_length_3201_cov_24.479021	3201
ST-V	NODE_43944_length_3201_cov_3.993325	3201	MAG: Dechloromonas sp. isolate SSD3 chromosome, complete genome
ST-V	NODE_43974_length_3200_cov_3.342448	3200	Pseudogulbenkiania sp. NH8B DNA, complete genome
ST-V	NODE_44061_length_3195_cov_5.190764	3195	Blautia pseudococcoides strain YL58 chromosome, complete genome
ST-V	NODE_44094_length_3194_cov_3.229054	3194
ST-V	NODE_44097_length_3194_cov_2.911118	3194	Lachnospiraceae bacterium KM106-2 DNA, complete genome
ST-V	NODE_44134_length_3192_cov_3.906280	3192	Defluviicoccus vanus strain Ben 114 chromosome, complete genome
ST-V	NODE_44183_length_3190_cov_3.429027	3190	Streptomyces sp. MG62 chromosome, complete genome
ST-V	NODE_44196_length_3189_cov_3.555201	3189	Mycolicibacterium chitae JCM 12403 DNA, nearly complete genome
ST-V	NODE_44215_length_3188_cov_3.729652	3188	Streptococcus infantarius subsp. infantarius CJ18, complete genome
ST-V	NODE_44234_length_3187_cov_3.620690	3187	Uncultured human fecal virus clone A.hadrus_S04.r3.L04_1-CL01_c1 sequence
ST-V	NODE_44259_length_3186_cov_3.086554	3186
ST-V	NODE_44264_length_3186_cov_2.472692	3186	Phaeobacter inhibens strain P54 chromosome, complete genome
ST-V	NODE_44330_length_3183_cov_3.348146	3183	Vibrio mimicus strain SCCF01 chromosome 1, complete sequence
ST-V	NODE_44409_length_3179_cov_3.539373	3179	Vibrio parahaemolyticus strain FORC_008 chromosome 1, complete sequence
ST-V	NODE_44446_length_3177_cov_4.707880	3177	Flavobacterium sp. CJ74 chromosome, complete genome
ST-V	NODE_44461_length_3176_cov_9.072092	3176	Pseudomonas alcaligenes KAM426 DNA, complete genome
ST-V	NODE_44508_length_3174_cov_9.258737	3174	Streptococcus salivarius strain ATCC 25975, complete genome
ST-V	NODE_44546_length_3173_cov_3.880693	3173	Uncultured Mediterranean phage clone uvDeep-GF2-KM17-C280 genomic seq...
ST-V	NODE_44657_length_3168_cov_3.621266	3168	Tsukamurella tyrosinosolvens strain MH1 chromosome, complete genome
ST-V	NODE_44731_length_3164_cov_4.868446	3164	Pantoea ananatis strain PNA 97-1R chromosome, complete genome
ST-V	NODE_44743_length_3164_cov_2.817626	3164	Salidesulfovibrio onnuriiensis strain IOR2 chromosome, complete genome
ST-V	NODE_44816_length_3161_cov_2.921120	3161	Mycolicibacterium mageritense JCM 12375 DNA, complete genome
ST-V	NODE_44834_length_3160_cov_4.792593	3160
ST-V	NODE_44868_length_3158_cov_25.997422	3158	Thauera sp. MZ1T, complete genome
ST-V	NODE_44904_length_3157_cov_3.882334	3157
ST-V	NODE_44935_length_3156_cov_2.325056	3156	Capillimicrobium parvum strain 0166_1 chromosome, complete genome
ST-V	NODE_45028_length_3151_cov_5.266796	3151	Blautia sp. SC05B48 chromosome, complete genome
ST-V	NODE_45067_length_3149_cov_12.022624	3149	Streptococcus sp. I-P16, complete genome
ST-V	NODE_45072_length_3149_cov_5.978668	3149	Dorea longicatena strain VE303-06 chromosome, complete genome
ST-V	NODE_45132_length_3147_cov_3.047865	3147
ST-V	NODE_45134_length_3147_cov_2.971539	3147	Sulfuritalea hydrogenivorans sk43H DNA, complete genome
ST-V	NODE_4521_length_13302_cov_5.607760	13302	Blautia pseudococcoides strain SCSK chromosome, complete genome
ST-V	NODE_45233_length_3142_cov_3.505993	3142	Wansuia hejianensis strain NSJ-29 chromosome, complete genome
ST-V	NODE_45248_length_3141_cov_5.974725	3141	MAG TPA_asm: Myoviridae sp. isolate cthoS12, partial genome
ST-V	NODE_45326_length_3138_cov_5.797600	3138	Blautia sp. SC05B48 chromosome, complete genome
ST-V	NODE_45447_length_3133_cov_2.893112	3133
ST-V	NODE_45461_length_3132_cov_6.620409	3132	Sulfuritortus calidifontis J1A DNA, complete genome
ST-V	NODE_45488_length_3131_cov_10.394018	3131	Streptococcus suis strain CZ130302 chromosome, complete genome
ST-V	NODE_45489_length_3131_cov_9.552991	3131	Sediminibacterium sp. TEGAF015 DNA, complete genome
ST-V	NODE_45509_length_3130_cov_4.456911	3130	Blautia sp. SC05B48 chromosome, complete genome
ST-V	NODE_45727_length_3120_cov_13.876672	3120	Streptococcus suis strain FJSM5 chromosome, complete genome
ST-V	NODE_45756_length_3119_cov_3.357376	3119	Solitalea canadensis DSM 3403, complete genome
ST-V	NODE_45799_length_3117_cov_3.678641	3117	Nocardioides sp. JS614, complete genome
ST-V	NODE_45886_length_3113_cov_4.640615	3113
ST-V	NODE_45945_length_3110_cov_27.821277	3110	Sporisorium reilianum SRZ2 chromosome 13 complete DNA sequence
ST-V	NODE_46099_length_3103_cov_25.253937	3103	Aeromonas caviae KAM339 DNA, complete genome
ST-V	NODE_46150_length_3101_cov_16.493106	3101	Flavobacterium columnare strain B185, complete genome
ST-V	NODE_46225_length_3098_cov_4.278672	3098	Mesotoga prima MesG1.Ag.4.2, complete genome
ST-V	NODE_46267_length_3096_cov_17.226570	3096	Vibrio plantisponsor CECT 7581 DNA, chromosome 1, complete sequence
ST-V	NODE_46286_length_3096_cov_2.282473	3096
ST-V	NODE_46353_length_3093_cov_2.495063	3093	Anaerostipes hadrus strain BPB5, complete genome
ST-V	NODE_46485_length_3087_cov_5.629947	3087
ST-V	NODE_46556_length_3084_cov_3.617035	3084	Streptococcus respiraculi strain HTS25 chromosome, complete genome
ST-V	NODE_46590_length_3083_cov_2.968626	3083	Blautia wexlerae strain NB2B-9-FAA chromosome
ST-V	NODE_46592_length_3083_cov_2.755284	3083	Candidatus Ruthia magnifica str. Cm (Calyptogena magnifica), complete ge...
ST-V	NODE_46593_length_3082_cov_13.564585	3082
ST-V	NODE_46605_length_3082_cov_3.508094	3082	Flammeovirga pectinis strain L12M1 chromosome 1, complete sequence
ST-V	NODE_46738_length_3076_cov_4.092354	3076	Pseudodesulfovibrio indicus strain J2 chromosome, complete genome
ST-V	NODE_46836_length_3072_cov_3.400729	3072
ST-V	NODE_46852_length_3071_cov_3.311340	3071
ST-V	NODE_46899_length_3068_cov_25.103883	3068	Flavobacteriaceae bacterium MAR_2010_188 genome assembly, chromosome: I
ST-V	NODE_46939_length_3067_cov_4.617530	3067
ST-V	NODE_46954_length_3066_cov_10.878446	3066	Dolichovespula media genome assembly, chromosome: 7
ST-V	NODE_46994_length_3065_cov_3.094352	3065	Odoribacteraceae bacterium CE91-St21 DNA, complete genome
ST-V	NODE_46995_length_3065_cov_3.025581	3065	Lysinibacillus sp. JNUCC-51 chromosome, complete genome
ST-V	NODE_47019_length_3064_cov_3.215022	3064	Aeromonas media strain T0.1-19 chromosome, complete genome
ST-V	NODE_47101_length_3061_cov_3.814371	3061	Mycolicibacterium phocaicum JCM 15301 DNA, nearly complete genome
ST-V	NODE_47106_length_3061_cov_3.008982	3061	Clavibacter californiensis strain CFBP 8216 chromosome, complete genome
ST-V	NODE_47140_length_3059_cov_8.520306	3059	Patella pellucida genome assembly, chromosome: 6
ST-V	NODE_47158_length_3059_cov_2.167776	3059	Prevotella scopos JCM 17725 strain W2052 chromosome 2 genome
ST-V	NODE_47159_length_3058_cov_35.215451	3058	Bacteroides helcogenes P 36-108, complete genome
ST-V	NODE_47178_length_3058_cov_3.016650	3058
ST-V	NODE_471_length_41724_cov_31.527394	41724	Rufibacter sp. DG31D, complete genome
ST-V	NODE_47200_length_3057_cov_3.671885	3057
ST-V	NODE_47251_length_3055_cov_3.463667	3055	Chondromyces crocatus strain Cm c5, complete genome
ST-V	NODE_47282_length_3053_cov_6.099733	3053	Blautia wexlerae strain NB2B-9-FAA chromosome
ST-V	NODE_47359_length_3050_cov_3.769282	3050	Mesotoga prima MesG1.Ag.4.2, complete genome
ST-V	NODE_47462_length_3046_cov_3.440321	3046	Prevotella copri strain YF2 chromosome
ST-V	NODE_47466_length_3046_cov_3.096958	3046	[Clostridium] scindens G10 DNA, complete genome
ST-V	NODE_47475_length_3045_cov_13.651839	3045	Alicycliphilus denitrificans K601, complete genome
ST-V	NODE_47518_length_3043_cov_27.667001	3043	Acinetobacter johnsonii strain IC001 chromosome, complete genome
ST-V	NODE_47585_length_3041_cov_3.746149	3041	Vibrio cholerae strain 2012Env-9 chromosome 2, complete sequence
ST-V	NODE_47609_length_3040_cov_5.052261	3040	Sulfuritortus calidifontis J1A DNA, complete genome
ST-V	NODE_47716_length_3036_cov_2.855418	3036
ST-V	NODE_47784_length_3033_cov_3.973136	3033	Sorangium cellulosum strain So ce26 chromosome, complete genome
ST-V	NODE_47824_length_3032_cov_2.932818	3032	Bacteroides sp. A1C1 chromosome, complete genome
ST-V	NODE_47950_length_3027_cov_3.076043	3027
ST-V	NODE_48091_length_3021_cov_19.524612	3021
ST-V	NODE_48115_length_3021_cov_2.187458	3021
ST-V	NODE_48165_length_3018_cov_10.928113	3018	Streptococcus pasteurianus ATCC 43144 DNA, complete genome
ST-V	NODE_48187_length_3017_cov_4.073261	3017
ST-V	NODE_483_length_41181_cov_31.283154	41181	Flavobacterium psychrophilum strain Z1, complete genome
ST-V	NODE_48415_length_3008_cov_4.464951	3008	Nocardioides sp. JS614, complete genome
ST-V	NODE_48481_length_3006_cov_2.788207	3006	Arsenicicoccus sp. oral taxon 190, complete genome
ST-V	NODE_48509_length_3005_cov_2.384407	3005	Wenzhouxiangella marina strain KCTC 42284, complete genome
ST-V	NODE_48572_length_3002_cov_3.749576	3002	Aeromonas media strain T5-8 chromosome, complete genome
ST-V	NODE_48668_length_2999_cov_2.698030	2999	Bacteroides eggerthii strain FDAARGOS_1221 chromosome
ST-V	NODE_48726_length_2996_cov_4.962938	2996	Bacteroides uniformis strain FDAARGOS_901 chromosome
ST-V	NODE_48802_length_2993_cov_5.129340	2993
ST-V	NODE_48859_length_2991_cov_2.983992	2991	Methylobacterium radiotolerans JCM 2831, complete genome
ST-V	NODE_48923_length_2988_cov_13.870781	2988
ST-V	NODE_48928_length_2988_cov_4.158200	2988	Muricauda sp. SCSIO 65647 chromosome, complete genome
ST-V	NODE_48950_length_2987_cov_7.069918	2987	Luteibacter pinisoli strain MAH-14 chromosome, complete genome
ST-V	NODE_48957_length_2987_cov_4.782060	2987	[Ruminococcus] gnavus ATCC 29149 chromosome, complete genome
ST-V	NODE_48965_length_2987_cov_3.421214	2987	Bacteroides uniformis NBRC 113350 DNA, complete genome
ST-V	NODE_49100_length_2982_cov_2.751964	2982	Bifidobacterium pseudocatenulatum DSM 20438 = JCM 1200 = LMG 10505 DNA, ...
ST-V	NODE_49153_length_2980_cov_2.617436	2980	Anaerostipes hadrus strain BPB5, complete genome
ST-V	NODE_49203_length_2978_cov_2.810127	2978	Alcanivorax dieselolei B5, complete genome
ST-V	NODE_49282_length_2975_cov_2.663014	2975	Haliangium ochraceum DSM 14365, complete genome
ST-V	NODE_49320_length_2973_cov_5.059973	2973	Wujia chipingensis strain NSJ-4 chromosome, complete genome
ST-V	NODE_49325_length_2973_cov_4.060315	2973	Bifidobacterium adolescentis strain BBMN23, complete genome
ST-V	NODE_49328_length_2973_cov_3.584647	2973
ST-V	NODE_49344_length_2972_cov_5.071649	2972	Dechloromonas sp. HYN0024 chromosome, complete genome
ST-V	NODE_49352_length_2972_cov_3.358930	2972	Methylomonas denitrificans strain FJG1 chromosome, complete genome
ST-V	NODE_4935_length_12598_cov_34.904568	12598	Haliscomenobacter hydrossis DSM 1100 chromosome, complete genome
ST-V	NODE_49381_length_2971_cov_3.183471	2971	Janibacter indicus strain YFY001 chromosome, complete genome
ST-V	NODE_49385_length_2971_cov_2.790123	2971	Aliiroseovarius crassostreae strain S051 chromosome, complete genome
ST-V	NODE_49404_length_2970_cov_4.571527	2970	Dietzia lutea strain YIM 80766 chromosome, complete genome
ST-V	NODE_49424_length_2970_cov_2.578388	2970	Mycobacterium avium subsp. hominissuis strain MAH11 chromosome, complete...
ST-V	NODE_49479_length_2967_cov_20.207761	2967
ST-V	NODE_49497_length_2967_cov_2.850618	2967	Nocardioides euryhalodurans strain MMS17-SY117 chromosome, complete genome
ST-V	NODE_49502_length_2967_cov_1.816964	2967	Neptunomonas japonica JAMM 1380 DNA, complete genome
ST-V	NODE_49522_length_2966_cov_3.618344	2966
ST-V	NODE_49528_length_2966_cov_3.087255	2966	Rubrivivax gelatinosus IL144 DNA, complete genome
ST-V	NODE_49571_length_2963_cov_20.487276	2963	Cellulophaga lytica DSM 7489, complete genome
ST-V	NODE_49620_length_2962_cov_3.294462	2962
ST-V	NODE_49696_length_2959_cov_2.886364	2959	Bacteroides caccae strain BFG-100 chromosome, complete genome
ST-V	NODE_49738_length_2956_cov_8.338504	2956	Phocaeicola vulgatus MG01-03 DNA, complete genome
ST-V	NODE_49749_length_2956_cov_4.444330	2956	Calothrix sp. NIES-3974 DNA, complete genome
ST-V	NODE_49753_length_2956_cov_3.876594	2956	Bos taurus COL1A2 mRNA for alpha2(I) collagen, complete cds
ST-V	NODE_49804_length_2954_cov_3.730252	2954	Hymenobacter sp. APR13, complete genome
ST-V	NODE_49861_length_2952_cov_3.468761	2952	Mycobacterium novum JCM 6391 DNA, complete genome
ST-V	NODE_49889_length_2951_cov_3.385014	2951	Enterobacter sp. JBIWA005 chromosome, complete genome
ST-V	NODE_49941_length_2949_cov_3.582585	2949
ST-V	NODE_49976_length_2948_cov_3.405461	2948	Nocardioides sp. JS614, complete genome
ST-V	NODE_49_length_111086_cov_33.978781	111086	Mucilaginibacter gotjawali DNA, complete genome
ST-V	NODE_50065_length_2945_cov_3.290657	2945	Zhaonella formicivorans strain k32 chromosome, complete genome
ST-V	NODE_50080_length_2944_cov_4.142610	2944
ST-V	NODE_50180_length_2941_cov_2.786209	2941	Bacteroides vulgatus strain mpk genome
ST-V	NODE_50239_length_2939_cov_3.191054	2939	Tessaracoccus aquimaris strain NSG39 chromosome, complete genome
ST-V	NODE_50362_length_2934_cov_2.707885	2934	Gordonia sp. JH63 chromosome, complete genome
ST-V	NODE_50381_length_2933_cov_4.461084	2933	Sulfuricella denitrificans skB26 DNA, complete genome
ST-V	NODE_50382_length_2933_cov_4.239402	2933
ST-V	NODE_50388_length_2933_cov_3.765810	2933	Bacteroides cellulosilyticus strain WH2 chromosome, complete genome
ST-V	NODE_50465_length_2930_cov_3.564522	2930	Mesotoga prima MesG1.Ag.4.2, complete genome
ST-V	NODE_50536_length_2928_cov_4.027497	2928	Blautia massiliensis strain FDAARGOS_1576 chromosome, complete genome
ST-V	NODE_50539_length_2928_cov_3.419422	2928	Phocaeicola dorei CL03T12C01 chromosome, complete genome
ST-V	NODE_50604_length_2925_cov_18.427875	2925	Streptococcus suis strain SRD478 chromosome, complete genome
ST-V	NODE_50613_length_2925_cov_4.187108	2925	Blautia massiliensis strain FDAARGOS_1576 chromosome, complete genome
ST-V	NODE_50669_length_2923_cov_3.455021	2923	Dechloromonas sp. HYN0024 chromosome, complete genome
ST-V	NODE_50769_length_2919_cov_3.466131	2919	Mesotoga prima MesG1.Ag.4.2, complete genome
ST-V	NODE_50781_length_2918_cov_22.424729	2918
ST-V	NODE_50792_length_2918_cov_4.803004	2918
ST-V	NODE_50805_length_2918_cov_3.187915	2918	Microbacterium testaceum StLB037 DNA, complete genome
ST-V	NODE_50814_length_2917_cov_39.816911	2917
ST-V	NODE_50855_length_2916_cov_10.490038	2916	Campylobacter vulpis strain 251/13 chromosome, complete genome
ST-V	NODE_50866_length_2916_cov_4.648724	2916	Sphingobacterium sp. UDSM-2020 chromosome
ST-V	NODE_50882_length_2916_cov_3.166026	2916
ST-V	NODE_50885_length_2916_cov_2.931842	2916
ST-V	NODE_50934_length_2914_cov_4.192375	2914	Blautia sp. SC05B48 chromosome, complete genome
ST-V	NODE_50975_length_2913_cov_2.501050	2913	Bacteroides dorei isolate HS1_L_1_B_010, complete genome
ST-V	NODE_51053_length_2910_cov_3.078459	2910	Lacipirellula parvula PX69 DNA, complete genome
ST-V	NODE_51110_length_2908_cov_3.399579	2908	Mesotoga prima MesG1.Ag.4.2, complete genome
ST-V	NODE_51139_length_2907_cov_2.919355	2907	Tessaracoccus sp. T2.5-30 chromosome, complete genome
ST-V	NODE_51153_length_2906_cov_5.167310	2906	Yersinia mollaretii ATCC 43969 chromosome, complete genome
ST-V	NODE_51219_length_2903_cov_6.174860	2903	Acanthopagrus latus isolate v.2019 genome assembly, chromosome: 23
ST-V	NODE_51223_length_2903_cov_4.952598	2903	Sulfuritalea hydrogenivorans sk43H DNA, complete genome
ST-V	NODE_51226_length_2903_cov_4.490871	2903	Nocardioides sp. JS614, complete genome
ST-V	NODE_51236_length_2903_cov_3.258076	2903	Paracoccus denitrificans PD1222 chromosome 1, complete sequence
ST-V	NODE_51238_length_2903_cov_3.193469	2903	Conexibacter woesei DSM 14684 chromosome, complete genome
ST-V	NODE_51262_length_2902_cov_3.900597	2902	MAG: Acidobacteria bacterium isolate bin48 chromosome
ST-V	NODE_51388_length_2898_cov_2.511783	2898	Ornithinimicrobium avium strain AMA3305 chromosome, complete genome
ST-V	NODE_51479_length_2894_cov_3.263825	2894	MAG TPA_asm: Siphoviridae sp. isolate ctYrz16, partial genome
ST-V	NODE_51493_length_2893_cov_5.015856	2893
ST-V	NODE_51494_length_2893_cov_5.001057	2893	Microbacterium sp. ABRD_28 chromosome, complete genome
ST-V	NODE_51496_length_2893_cov_4.547921	2893
ST-V	NODE_51499_length_2893_cov_4.034531	2893
ST-V	NODE_51504_length_2893_cov_3.383721	2893	Nocardioides sp. JS614, complete genome
ST-V	NODE_51545_length_2892_cov_2.660909	2892	Rivularia sp. PCC 7116, complete genome
ST-V	NODE_51567_length_2890_cov_6.372840	2890	Sulfurimicrobium lacus skT11 DNA, complete genome
ST-V	NODE_51763_length_2883_cov_3.275106	2883
ST-V	NODE_51819_length_2880_cov_14.176283	2880	Streptococcus oralis strain CCUG 53468 chromosome, complete genome
ST-V	NODE_51868_length_2879_cov_3.495042	2879	Mycolicibacterium mageritense JCM 12375 DNA, complete genome
ST-V	NODE_51871_length_2879_cov_3.117210	2879	Betaproteobacteria bacterium GR16-43, complete genome
ST-V	NODE_51896_length_2878_cov_3.631952	2878	Azotobacter chroococcum strain B3, complete genome
ST-V	NODE_51935_length_2877_cov_2.627215	2877
ST-V	NODE_52038_length_2873_cov_2.842796	2873	Bacteroides sp. HF-162 chromosome, complete genome
ST-V	NODE_5205_length_12218_cov_35.524871	12218	Roseateles depolymerans strain KCTC 42856 chromosome, complete genome
ST-V	NODE_52063_length_2872_cov_3.701810	2872
ST-V	NODE_52114_length_2870_cov_25.182948	2870	Maribacter sp. 1_2014MBL_MicDiv chromosome, complete genome
ST-V	NODE_52135_length_2870_cov_2.965897	2870	Akkermansia muciniphila strain Akk2680 chromosome, complete genome
ST-V	NODE_52146_length_2869_cov_15.171642	2869	Eilema sororculum genome assembly, chromosome: 9
ST-V	NODE_52196_length_2868_cov_3.669748	2868	MAG TPA_asm: Siphoviridae sp. isolate cty7g24, partial genome
ST-V	NODE_52209_length_2868_cov_2.631710	2868	Anaerostipes hadrus strain BPB5, complete genome
ST-V	NODE_52287_length_2865_cov_4.372954	2865	Mesotoga prima MesG1.Ag.4.2, complete genome
ST-V	NODE_52350_length_2863_cov_3.063034	2863	Myxococcus xanthus strain KF4.3.9c1 chromosome, complete genome
ST-V	NODE_52381_length_2862_cov_3.667617	2862	Microbacterium hominis strain SJTG1 chromosome, complete genome
ST-V	NODE_52386_length_2862_cov_3.262202	2862	Balneolaceae bacterium isolate ECT2AJA-110-D chromosome
ST-V	NODE_52398_length_2861_cov_19.253386	2861
ST-V	NODE_52419_length_2861_cov_2.832858	2861
ST-V	NODE_52470_length_2859_cov_5.449001	2859	Bacteroidetes bacterium isolate Fred_18-Q3-R57-64_BAT3C.517 chromosome
ST-V	NODE_52476_length_2859_cov_4.070613	2859	Sorangium cellulosum 'So ce 56' complete genome
ST-V	NODE_52578_length_2855_cov_17.715000	2855
ST-V	NODE_52630_length_2854_cov_3.043944	2854	Pseudoxanthomonas mexicana strain GTZY2 chromosome, complete genome
ST-V	NODE_52677_length_2852_cov_2.922774	2852	Bacteroides sp. A1C1 chromosome, complete genome
ST-V	NODE_52703_length_2851_cov_2.798641	2851	MAG: bacterium isolate bin264 chromosome
ST-V	NODE_52728_length_2850_cov_2.296243	2850	Hafnia alvei FB1, complete genome
ST-V	NODE_52738_length_2849_cov_13.439513	2849
ST-V	NODE_52756_length_2849_cov_2.625268	2849
ST-V	NODE_52767_length_2848_cov_7.588614	2848	Dokdonella koreensis DS-123 chromosome, complete genome
ST-V	NODE_52782_length_2848_cov_3.792338	2848	Mycolicibacterium mageritense JCM 12375 DNA, complete genome
ST-V	NODE_52885_length_2844_cov_4.625672	2844
ST-V	NODE_52900_length_2844_cov_3.176049	2844
ST-V	NODE_5290_length_12103_cov_5.555611	12103	Streptomyces albus strain DSM 41398, complete genome
ST-V	NODE_52975_length_2841_cov_2.996052	2841	Burkholderia plantarii strain PG1 chromosome 2, complete sequence
ST-V	NODE_53001_length_2840_cov_3.243806	2840
ST-V	NODE_53106_length_2836_cov_4.385473	2836	Advenella mimigardefordensis DPN7, complete genome
ST-V	NODE_53108_length_2836_cov_3.884933	2836	Rhodothermus marinus SG0.5JP17-172, complete genome
ST-V	NODE_5315_length_12073_cov_8.011899	12073	Streptococcus ruminantium GUT187T DNA, complete genome
ST-V	NODE_53191_length_2833_cov_4.125270	2833	Blautia massiliensis strain FDAARGOS_1576 chromosome, complete genome
ST-V	NODE_53198_length_2833_cov_3.198344	2833	Tolumonas auensis DSM 9187, complete genome
ST-V	NODE_53230_length_2832_cov_3.303205	2832	Arsenicicoccus sp. oral taxon 190, complete genome
ST-V	NODE_53235_length_2832_cov_2.904213	2832
ST-V	NODE_53236_length_2832_cov_2.882967	2832	Mycolicibacterium mageritense JCM 12375 DNA, complete genome
ST-V	NODE_53300_length_2830_cov_3.682162	2830	Anaerostipes hadrus strain BPB5, complete genome
ST-V	NODE_53361_length_2828_cov_2.935810	2828	Aeromonas hydrophila strain Aer_Pi25.1HTAS chromosome, complete genome
ST-V	NODE_53364_length_2828_cov_2.423368	2828	Anaerostipes hadrus strain BPB5, complete genome
ST-V	NODE_53379_length_2827_cov_4.292208	2827
ST-V	NODE_53384_length_2827_cov_3.880952	2827
ST-V	NODE_53387_length_2827_cov_3.775613	2827	Flavobacterium johnsoniae strain FJ001 chromosome
ST-V	NODE_53400_length_2827_cov_3.087662	2827	Sphingomonas sp. NIC1, complete genome
ST-V	NODE_53473_length_2824_cov_5.748646	2824	Dechloromonas denitrificans strain G6 chromosome, complete genome
ST-V	NODE_53493_length_2824_cov_1.920188	2824	Lachnospiraceae bacterium TB5 DNA, complete genome
ST-V	NODE_53520_length_2823_cov_3.078035	2823	MAG: Bacteriophage sp. isolate 3858_64286, partial genome
ST-V	NODE_53598_length_2821_cov_2.828272	2821	Bifidobacterium longum subsp. longum JCM 7052 DNA, complete genome
ST-V	NODE_53619_length_2820_cov_3.896564	2820	Methanoregula boonei 6A8 chromosome, complete genome
ST-V	NODE_53622_length_2820_cov_3.749367	2820	Bacteroides cellulosilyticus strain WH2 chromosome, complete genome
ST-V	NODE_53624_length_2820_cov_3.511031	2820	Thauera humireducens strain SgZ-1 chromosome, complete genome
ST-V	NODE_53625_length_2820_cov_3.470886	2820	Blautia massiliensis strain FDAARGOS_1576 chromosome, complete genome
ST-V	NODE_53652_length_2819_cov_4.720695	2819	Nocardioides sp. JS614, complete genome
ST-V	NODE_53679_length_2818_cov_4.343829	2818	Uncultured bacterium clone CX_IN_B_Contig_13 genomic sequence
ST-V	NODE_53728_length_2816_cov_22.561753	2816	Streptococcus parasuis SUT-286 DNA, complete genome
ST-V	NODE_53744_length_2816_cov_4.323071	2816	MAG: Candidatus Parvibacillus calidus isolate SSA7 chromosome
ST-V	NODE_53772_length_2815_cov_3.637319	2815	Prevotella jejuni strain CD3:33 chromosome I, complete sequence
ST-V	NODE_53781_length_2815_cov_3.090217	2815	Tolumonas auensis DSM 9187, complete genome
ST-V	NODE_53807_length_2814_cov_3.384560	2814	Aureispira sp. EL160426 DNA, complete genome
ST-V	NODE_53868_length_2812_cov_3.541168	2812
ST-V	NODE_53926_length_2810_cov_3.356806	2810
ST-V	NODE_53952_length_2809_cov_2.891431	2809	Tessaracoccus aquimaris strain NSG39 chromosome, complete genome
ST-V	NODE_53971_length_2808_cov_3.772612	2808	Alicycliphilus denitrificans K601, complete genome
ST-V	NODE_53972_length_2808_cov_3.758445	2808
ST-V	NODE_5402_length_11962_cov_6.420845	11962	Nocardioides sp. dk884 chromosome, complete genome
ST-V	NODE_54040_length_2806_cov_4.185024	2806	Nocardioides sp. JS614, complete genome
ST-V	NODE_54059_length_2805_cov_8.245455	2805	Sphingomonas lutea strain KCTC 23642 chromosome, complete genome
ST-V	NODE_54105_length_2804_cov_3.553292	2804	Akkermansia muciniphila strain EB-AMDK-40 chromosome, complete genome
ST-V	NODE_54230_length_2800_cov_2.502004	2800	Bacteroides eggerthii strain FDAARGOS_1221 chromosome
ST-V	NODE_54309_length_2797_cov_3.394967	2797
ST-V	NODE_54369_length_2795_cov_3.689416	2795	Nocardioides sp. S-1144 chromosome, complete genome
ST-V	NODE_54450_length_2792_cov_16.117647	2792
ST-V	NODE_54481_length_2791_cov_24.576754	2791	Hydriomena furcata genome assembly, chromosome: 26
ST-V	NODE_54520_length_2790_cov_5.418282	2790	Rhodobacter sp. LPB0142, complete genome
ST-V	NODE_54527_length_2790_cov_4.256307	2790
ST-V	NODE_54564_length_2789_cov_2.818215	2789	Halanaerobium praevalens DSM 2228, complete genome
ST-V	NODE_54591_length_2788_cov_2.827296	2788	Cupriavidus gilardii CR3 chromosome 2, complete sequence
ST-V	NODE_54791_length_2781_cov_3.663977	2781	Rhodococcus opacus strain XM24D chromosome 1, complete sequence
ST-V	NODE_54870_length_2778_cov_7.756519	2778	Bacteroides uniformis NBRC 113350 DNA, complete genome
ST-V	NODE_54897_length_2778_cov_2.731913	2778	Syntrophus aciditrophicus SB, complete genome
ST-V	NODE_54915_length_2777_cov_4.198751	2777
ST-V	NODE_54917_length_2777_cov_4.001102	2777	Candidatus Frankia datiscae strain Dg1 chromosome, complete genome
ST-V	NODE_54921_length_2777_cov_3.765981	2777	Nocardioides sp. JS614, complete genome
ST-V	NODE_54968_length_2776_cov_2.263874	2776
ST-V	NODE_55006_length_2774_cov_10.531813	2774
ST-V	NODE_55022_length_2774_cov_3.826039	2774	Flavisolibacter tropicus strain LCS9 chromosome, complete genome
ST-V	NODE_55035_length_2774_cov_2.619345	2774	Mesotoga prima MesG1.Ag.4.2, complete genome
ST-V	NODE_55072_length_2772_cov_8.551343	2772	MAG TPA_asm: Myoviridae sp. isolate ctqFk46, partial genome
ST-V	NODE_55083_length_2772_cov_3.739787	2772
ST-V	NODE_55085_length_2772_cov_3.472212	2772	Bacteroides uniformis strain CL06T03C05 chromosome, complete genome
ST-V	NODE_55092_length_2772_cov_3.146485	2772	Sulfuricella denitrificans skB26 DNA, complete genome
ST-V	NODE_55193_length_2769_cov_3.443994	2769	Cnuibacter physcomitrellae strain XA(T), complete genome
ST-V	NODE_55211_length_2768_cov_4.427202	2768	Actinosynnema pretiosum subsp. pretiosum strain ATCC 31280 chromosome, c...
ST-V	NODE_55222_length_2768_cov_3.258754	2768
ST-V	NODE_55261_length_2766_cov_4.923276	2766
ST-V	NODE_55316_length_2765_cov_2.334686	2765	Mycolicibacterium monacense JCM 15658 DNA, nearly complete genome
ST-V	NODE_55331_length_2764_cov_4.047250	2764
ST-V	NODE_55376_length_2762_cov_36.925009	2762	Hymenobacter swuensis DY53, complete genome
ST-V	NODE_553_length_38543_cov_41.738048	38543	Marivirga tractuosa DSM 4126 chromosome, complete genome
ST-V	NODE_55417_length_2761_cov_3.219512	2761	Anaerostipes hadrus strain BPB5, complete genome
ST-V	NODE_55429_length_2760_cov_9.350462	2760	Streptococcus agalactiae strain NJ1606 chromosome, complete genome
ST-V	NODE_55491_length_2759_cov_3.364645	2759
ST-V	NODE_55513_length_2758_cov_4.401776	2758	[Ruminococcus] gnavus ATCC 29149 chromosome, complete genome
ST-V	NODE_55559_length_2757_cov_3.356033	2757
ST-V	NODE_55624_length_2755_cov_3.078889	2755	Bacteroides uniformis NBRC 113350 DNA, complete genome
ST-V	NODE_55626_length_2755_cov_2.662963	2755	Capsulimonas corticalis AX-7 DNA, complete genome
ST-V	NODE_55638_length_2754_cov_10.694702	2754	Geobacter pickeringii strain G13, complete genome
ST-V	NODE_55695_length_2753_cov_2.355448	2753	Bacteroides xylanisolvens strain APCS1/XY chromosome, complete genome
ST-V	NODE_55701_length_2752_cov_12.758621	2752	Azoarcus olearius strain BH72 genome assembly
ST-V	NODE_55733_length_2752_cov_2.716722	2752	Streptomyces nodosus strain ATCC 14899 genome
ST-V	NODE_5578_length_11746_cov_5.691301	11746	Lachnospiraceae bacterium GAM79 DNA, complete genome
ST-V	NODE_55815_length_2749_cov_3.724944	2749
ST-V	NODE_55864_length_2748_cov_3.061270	2748	Acinetobacter sp. ACNIH2 chromosome, complete genome
ST-V	NODE_55934_length_2745_cov_25.599628	2745	Flammeovirgaceae bacterium 311, complete genome
ST-V	NODE_55958_length_2745_cov_3.242007	2745
ST-V	NODE_56022_length_2743_cov_2.969494	2743	Skermanella pratensis strain W17 chromosome, complete genome
ST-V	NODE_56062_length_2741_cov_7.004095	2741	Halioglobus pacificus strain RR3-57, complete genome
ST-V	NODE_56092_length_2740_cov_4.944879	2740	Nocardioides houyundeii strain 78 chromosome, complete genome
ST-V	NODE_56117_length_2739_cov_52.767511	2739	Endosymbiont of unidentified scaly snail isolate Monju DNA, complete genome
ST-V	NODE_56183_length_2737_cov_19.405295	2737
ST-V	NODE_56247_length_2736_cov_2.619172	2736
ST-V	NODE_56287_length_2734_cov_13.579321	2734	Streptococcus suis strain SH1510 chromosome, complete genome
ST-V	NODE_562_length_38151_cov_36.097674	38151	Pontibacter korlensis strain X14-1T, complete genome
ST-V	NODE_56329_length_2733_cov_14.105676	2733	Alicycliphilus denitrificans I51 DNA, complete genome
ST-V	NODE_56353_length_2733_cov_2.443241	2733
ST-V	NODE_56364_length_2732_cov_4.866268	2732	Dechloromonas sp. HYN0024 chromosome, complete genome
ST-V	NODE_56368_length_2732_cov_4.158013	2732
ST-V	NODE_56386_length_2732_cov_3.112066	2732	Actinoplanes sp. SE50 chromosome, complete genome
ST-V	NODE_56392_length_2732_cov_2.290250	2732	Flavobacteriales bacterium isolate Vibo_18-Q3-R45-57_BATAC.458_cln chrom...
ST-V	NODE_56444_length_2730_cov_4.001495	2730	Microbacterium aurum strain KACC 15219, complete genome
ST-V	NODE_56468_length_2729_cov_4.939043	2729	Mycolicibacterium sarraceniae JCM 30395 DNA, complete genome
ST-V	NODE_56498_length_2728_cov_3.865320	2728	Candidatus Nesciobacter abundans isolate 1604HC chromosome
ST-V	NODE_56517_length_2728_cov_2.454545	2728	MAG: Nitrospira sp. isolate H3_NOB1 chromosome, complete genome
ST-V	NODE_56570_length_2726_cov_3.046425	2726	Microbacterium aurum strain KACC 15219, complete genome
ST-V	NODE_56623_length_2724_cov_3.880105	2724	Blautia sp. SC05B48 chromosome, complete genome
ST-V	NODE_56671_length_2722_cov_16.206224	2722
ST-V	NODE_56681_length_2722_cov_4.233596	2722
ST-V	NODE_56686_length_2722_cov_3.544057	2722
ST-V	NODE_5670_length_11628_cov_18.559146	11628	Runella sp. SP2 chromosome, complete genome
ST-V	NODE_56715_length_2721_cov_4.361215	2721	Chitinophaga sp. XS-30 chromosome, complete genome
ST-V	NODE_56762_length_2720_cov_3.995122	2720
ST-V	NODE_56788_length_2719_cov_7.318694	2719
ST-V	NODE_56791_length_2719_cov_5.257508	2719	Blautia wexlerae strain NB2B-9-FAA chromosome
ST-V	NODE_56822_length_2718_cov_15.616222	2718	Streptococcus suis strain ISU2812 chromosome, complete genome
ST-V	NODE_56834_length_2718_cov_3.663537	2718	Aeromonas sp. ASNIH1 chromosome, complete genome
ST-V	NODE_56862_length_2717_cov_4.443651	2717	Aeromonas hydrophila strain ZYAH75 chromosome, complete genome
ST-V	NODE_5686_length_11610_cov_11.302899	11610	Streptococcus suis strain DN13 chromosome, complete genome
ST-V	NODE_56979_length_2713_cov_7.344996	2713	Vibrio cholerae strain 3541-04 chromosome 1, complete sequence
ST-V	NODE_57008_length_2713_cov_2.271257	2713	Kitasatospora setae KM-6054 DNA, complete genome
ST-V	NODE_5703_length_11592_cov_5.273381	11592	Blautia massiliensis strain FDAARGOS_1576 chromosome, complete genome
ST-V	NODE_57044_length_2711_cov_6.064006	2711	Blautia wexlerae strain NB2B-9-FAA chromosome
ST-V	NODE_57059_length_2711_cov_3.105798	2711	Bacteroides xylanisolvens strain H207 chromosome, complete genome
ST-V	NODE_5706_length_11589_cov_3.657534	11589	Pseudoalteromonas issachenkonii strain KMM 3549 chromosome II, complete ...
ST-V	NODE_57142_length_2708_cov_12.640407	2708	Streptococcus suis strain HN105 chromosome, complete genome
ST-V	NODE_57157_length_2708_cov_3.511873	2708	Azoarcus olearius strain BH72 genome assembly
ST-V	NODE_57185_length_2707_cov_4.564103	2707
ST-V	NODE_57191_length_2707_cov_3.357843	2707	Runella slithyformis DSM 19594 chromosome, complete genome
ST-V	NODE_57213_length_2706_cov_5.850622	2706	Blautia producta strain PMF1 chromosome, complete genome
ST-V	NODE_57247_length_2705_cov_8.290943	2705
ST-V	NODE_57356_length_2702_cov_4.264073	2702	Archaeoglobus fulgidus DSM 4304, complete genome
ST-V	NODE_57371_length_2702_cov_3.108425	2702	Pseudomonas mendocina strain NSYSU, complete genome
ST-V	NODE_57379_length_2702_cov_2.585569	2702	Arthrobacter sp. MN05-02 DNA, complete genome
ST-V	NODE_57389_length_2701_cov_4.988662	2701	Janibacter limosus strain P3-3-X1 chromosome, complete genome
ST-V	NODE_57435_length_2700_cov_3.117202	2700	Schlegelella brevitalea strain DSM 7029, complete genome
ST-V	NODE_57444_length_2700_cov_2.450284	2700
ST-V	NODE_57518_length_2697_cov_20.588191	2697
ST-V	NODE_57635_length_2694_cov_3.829481	2694
ST-V	NODE_57698_length_2692_cov_4.969283	2692	Lachnospiraceae bacterium Choco86 DNA, complete genome
ST-V	NODE_57710_length_2692_cov_3.071293	2692	Bacteroides thetaiotaomicron F9-2 DNA, nearly complete genome
ST-V	NODE_57787_length_2690_cov_2.510057	2690	Tetrasphaera sp. HKS02 chromosome, complete genome
ST-V	NODE_57800_length_2689_cov_4.469248	2689	Uncultured Thermotogales bacterium fosmid clone bh459.f1.4.b07
ST-V	NODE_57803_length_2689_cov_3.753986	2689	Mesotoga prima MesG1.Ag.4.2, complete genome
ST-V	NODE_57854_length_2687_cov_10.174012	2687
ST-V	NODE_57869_length_2687_cov_3.767857	2687	Streptomyces formicae strain 1H-GS9 chromosome, complete genome
ST-V	NODE_57871_length_2687_cov_3.593085	2687	Roseburia sp. NSJ-69 chromosome, complete genome
ST-V	NODE_57875_length_2687_cov_3.153875	2687	Haliscomenobacter hydrossis DSM 1100 chromosome, complete genome
ST-V	NODE_57876_length_2687_cov_3.150836	2687	Microbacterium sp. No. 7 chromosome, complete genome
ST-V	NODE_57958_length_2685_cov_2.965779	2685	MAG: Candidatus Roseilinea sp. KatS3mg053 DNA, complete genome
ST-V	NODE_57989_length_2684_cov_4.142640	2684
ST-V	NODE_58066_length_2681_cov_3.248286	2681	Phocaeicola vulgatus MG01-03 DNA, complete genome
ST-V	NODE_58070_length_2681_cov_3.051028	2681	Anaerostipes hadrus strain BPB5, complete genome
ST-V	NODE_58085_length_2680_cov_6.760381	2680
ST-V	NODE_58189_length_2678_cov_2.611895	2678
ST-V	NODE_58215_length_2677_cov_3.173913	2677	Thermoleophilia bacterium SCSIO 60948 chromosome, complete genome
ST-V	NODE_58220_length_2677_cov_2.622426	2677
ST-V	NODE_58255_length_2676_cov_2.382297	2676	Frankia inefficax strain EuI1c, complete genome
ST-V	NODE_58256_length_2676_cov_2.320107	2676
ST-V	NODE_58260_length_2675_cov_14.241985	2675
ST-V	NODE_58309_length_2674_cov_2.768996	2674	Acidibrevibacterium fodinaquatile strain G45-3 chromosome, complete genome
ST-V	NODE_58339_length_2673_cov_3.410619	2673
ST-V	NODE_58345_length_2673_cov_2.758976	2673	Nocardioides sp. zg-579 chromosome, complete genome
ST-V	NODE_58347_length_2673_cov_2.726891	2673
ST-V	NODE_58360_length_2672_cov_6.695071	2672	Bacteroides uniformis NBRC 113350 DNA, complete genome
ST-V	NODE_58440_length_2669_cov_39.518363	2669	Streptomyces nigrescens HEK616 DNA, complete genome
ST-V	NODE_58441_length_2669_cov_37.868401	2669	Streptomyces pactum strain ACT12, complete genome
ST-V	NODE_58513_length_2667_cov_14.473583	2667	Streptococcus suis strain 90-1330 chromosome, complete genome
ST-V	NODE_5857_length_11388_cov_33.284832	11388	Phnomibacter ginsenosidimutans strain SB-02 chromosome, complete genome
ST-V	NODE_58602_length_2665_cov_2.604215	2665
ST-V	NODE_58619_length_2664_cov_4.191261	2664	Nocardioides sp. JS614, complete genome
ST-V	NODE_58642_length_2663_cov_7.502301	2663	Alicycliphilus denitrificans I51 DNA, complete genome
ST-V	NODE_58648_length_2663_cov_4.570936	2663	Faecalibacterium prausnitzii strain APC918/95b chromosome, complete genome
ST-V	NODE_58708_length_2662_cov_2.592252	2662	Bacteroides caecimuris strain I48 chromosome, complete genome
ST-V	NODE_58839_length_2658_cov_3.468690	2658
ST-V	NODE_58865_length_2657_cov_5.198693	2657	Desulfobulbaceae bacterium GF1 GF1 DNA, complete genome
ST-V	NODE_5891_length_11346_cov_20.552564	11346	Aeromonas caviae GSH8M-1 DNA, complete genome
ST-V	NODE_58942_length_2655_cov_5.041923	2655	Sulfuritortus calidifontis J1A DNA, complete genome
ST-V	NODE_58964_length_2655_cov_2.491538	2655
ST-V	NODE_58970_length_2654_cov_12.389765	2654	Streptococcus infantis strain SO chromosome, complete genome
ST-V	NODE_58975_length_2654_cov_5.517122	2654	Blautia wexlerae strain NB2B-9-FAA chromosome
ST-V	NODE_58985_length_2654_cov_3.528665	2654	Ensifer adhaerens strain Casida A plasmid pCasidaAA, complete sequence
ST-V	NODE_58990_length_2654_cov_3.113120	2654	Chitinimonas koreensis strain R2A43-10 chromosome, complete genome
ST-V	NODE_59015_length_2653_cov_4.310624	2653	Delftia tsuruhatensis strain CM13 chromosome, complete genome
ST-V	NODE_59054_length_2652_cov_3.709665	2652	Bacteroides sp. A1C1 chromosome, complete genome
ST-V	NODE_59082_length_2651_cov_3.795840	2651	Blautia wexlerae strain NB2B-9-FAA chromosome
ST-V	NODE_59083_length_2651_cov_3.770031	2651	Bacteroides intestinalis strain APC919/174 chromosome, complete genome
ST-V	NODE_59096_length_2651_cov_3.036595	2651	Ardenticatena sp. Cfx-K strain Cfx-K genome assembly, chromosome: I
ST-V	NODE_59128_length_2650_cov_2.605395	2650	Conexibacter woesei DSM 14684 chromosome, complete genome
ST-V	NODE_59216_length_2647_cov_19.773920	2647	Labilibaculum antarcticum SPP2 DNA, complete genome
ST-V	NODE_59237_length_2647_cov_3.205247	2647
ST-V	NODE_59253_length_2646_cov_11.502895	2646	Bacteroides vulgatus ATCC 8482, complete genome
ST-V	NODE_592_length_37156_cov_33.655104	37156	Turneriella parva DSM 21527, complete genome
ST-V	NODE_59431_length_2641_cov_36.091261	2641	Phycicoccus sp. HDW14 chromosome, complete genome
ST-V	NODE_59528_length_2639_cov_4.357198	2639	Dechloromonas sp. HYN0024 chromosome, complete genome
ST-V	NODE_59559_length_2639_cov_2.731811	2639
ST-V	NODE_59641_length_2636_cov_3.248741	2636	Anaerostipes hadrus strain BPB5, complete genome
ST-V	NODE_59654_length_2636_cov_2.684231	2636
ST-V	NODE_59656_length_2636_cov_2.567609	2636	Nocardioides anomalus strain HKS04 chromosome, complete genome
ST-V	NODE_59712_length_2634_cov_2.455215	2634	Bacteroides vulgatus strain mpk genome
ST-V	NODE_59721_length_2633_cov_4.689294	2633	Cedecea neteri strain SSMD04, complete genome
ST-V	NODE_59729_length_2633_cov_3.951513	2633	Blautia wexlerae strain NB2B-9-FAA chromosome
ST-V	NODE_59782_length_2632_cov_3.270858	2632	Maricaulis maris MCS10 chromosome, complete genome
ST-V	NODE_59861_length_2630_cov_2.610485	2630	Nocardioides sp. JS614, complete genome
ST-V	NODE_59895_length_2628_cov_12.565876	2628
ST-V	NODE_60012_length_2625_cov_8.025681	2625	Thermosynechococcus sp. TA-1 chromosome, complete genome
ST-V	NODE_60025_length_2625_cov_3.917899	2625	Rubrobacter xylanophilus AA3-22 DNA, complete genome
ST-V	NODE_60039_length_2625_cov_3.051751	2625	Bifidobacterium longum subsp. infantis 157F DNA, complete genome
ST-V	NODE_60041_length_2625_cov_2.876265	2625
ST-V	NODE_60053_length_2624_cov_18.270533	2624	Aeromonas hydrophila strain AHNIH1, complete genome
ST-V	NODE_60058_length_2624_cov_7.222655	2624	Pandoraea pnomenusa strain RB-44, complete genome
ST-V	NODE_60120_length_2623_cov_3.680685	2623
ST-V	NODE_60141_length_2622_cov_33.289443	2622	Pimelobacter simplex strain VKM Ac-2033D chromosome, complete genome
ST-V	NODE_60143_length_2622_cov_10.843397	2622	Phocaeicola vulgatus strain FDAARGOS_1099 chromosome
ST-V	NODE_60224_length_2620_cov_2.610526	2620	MAG: Myxococcales bacterium isolate bin5 chromosome
ST-V	NODE_60226_length_2620_cov_1.959064	2620	Enterobacter hormaechei subsp. hoffmannii OIPH-N069 plasmid: pN069_1 DNA...
ST-V	NODE_60236_length_2619_cov_5.350234	2619
ST-V	NODE_60252_length_2619_cov_3.283151	2619	Bifidobacterium adolescentis strain BBMN23, complete genome
ST-V	NODE_60288_length_2618_cov_2.721420	2618	Parabacteroides merdae strain FDAARGOS_1586 chromosome, complete genome
ST-V	NODE_60308_length_2617_cov_3.673302	2617	Azospirillum sp. B510 DNA, complete genome
ST-V	NODE_60407_length_2614_cov_5.976944	2614	Bacteroides uniformis NBRC 113350 DNA, complete genome
ST-V	NODE_60440_length_2613_cov_11.582095	2613	Streptococcus ruminantium GUT187T DNA, complete genome
ST-V	NODE_60533_length_2610_cov_25.112329	2610	Aeromonas caviae DNA, complete genome, strain: WP2-W18-ESBL-01
ST-V	NODE_60637_length_2608_cov_2.750098	2608	Mycolicibacterium phocaicum JCM 15301 DNA, nearly complete genome
ST-V	NODE_60638_length_2608_cov_2.718371	2608	Desulfurispirillum indicum S5, complete genome
ST-V	NODE_6063_length_11149_cov_27.180638	11149	Flavobacteriaceae bacterium strain AU392 chromosome, complete genome
ST-V	NODE_60675_length_2606_cov_13.280674	2606	Streptococcus pneumoniae DNA, complete genome, strain: KK0981
ST-V	NODE_60826_length_2602_cov_3.736945	2602	Microbacterium hominis strain SJTG1 chromosome, complete genome
ST-V	NODE_60845_length_2601_cov_115.700707	2601	Aliarcobacter cryaerophilus strain M830MA chromosome, complete genome
ST-V	NODE_60858_length_2601_cov_4.227023	2601	Culex pipiens quinquefasciatus, clone Culex pipiens quinquefasciatus-394...
ST-V	NODE_60899_length_2600_cov_3.097839	2600
ST-V	NODE_60904_length_2600_cov_2.983497	2600
ST-V	NODE_60908_length_2600_cov_2.345383	2600	Sphaerotilus sulfidivorans strain D-507 chromosome, complete genome
ST-V	NODE_60920_length_2599_cov_6.817610	2599	Streptococcus sobrinus strain SL1 chromosome, complete genome
ST-V	NODE_60945_length_2599_cov_2.922956	2599	Comamonas terrigena NBRC 13299 DNA, complete genome
ST-V	NODE_60995_length_2597_cov_27.332415	2597	Variovorax boronicumulans strain J1 chromosome, complete genome
ST-V	NODE_61025_length_2597_cov_3.088513	2597	Rhytidiadelphus loreus genome assembly, chromosome: 5
ST-V	NODE_61085_length_2595_cov_3.426772	2595	Rubrivivax gelatinosus IL144 DNA, complete genome
ST-V	NODE_61094_length_2595_cov_2.968110	2595	Nocardioides sp. JS614, complete genome
ST-V	NODE_61107_length_2595_cov_2.022047	2595	Kitasatospora aureofaciens strain DM-1, complete genome
ST-V	NODE_61126_length_2594_cov_4.760536	2594	Devosia sp. D6-9 chromosome, complete genome
ST-V	NODE_61136_length_2594_cov_3.914533	2594
ST-V	NODE_61161_length_2593_cov_12.886525	2593	Flavobacterium kingsejongi strain WV39 chromosome, complete genome
ST-V	NODE_61167_length_2593_cov_6.884555	2593	Ramlibacter tataouinensis TTB310, complete genome
ST-V	NODE_61180_length_2593_cov_3.516942	2593
ST-V	NODE_61207_length_2592_cov_3.413086	2592	Nocardioides ungokensis strain LMG 28591 chromosome, complete genome
ST-V	NODE_61208_length_2592_cov_3.408356	2592	Prevotella copri DSM 18205 strain FDAARGOS_1573 chromosome, complete genome
ST-V	NODE_61211_length_2592_cov_3.121009	2592	Bacteroides ovatus strain ATCC 8483 chromosome, complete genome
ST-V	NODE_61293_length_2590_cov_2.923077	2590	Paralysiella testudinis strain 26B chromosome, complete genome
ST-V	NODE_61330_length_2589_cov_3.010260	2589
ST-V	NODE_61343_length_2588_cov_6.840900	2588	Serpentinomonas mccroryi DNA, complete genome
ST-V	NODE_61348_length_2588_cov_5.441374	2588	Flavobacteriales bacterium isolate Fred_18-Q3-R57-64_BAT3C.208 chromosom...
ST-V	NODE_61355_length_2588_cov_3.994078	2588	Azotobacter vinelandii DJ, complete genome
ST-V	NODE_61383_length_2587_cov_6.684439	2587
ST-V	NODE_61403_length_2587_cov_2.661532	2587	Kocuria flava strain HO-9041 chromosome, complete genome
ST-V	NODE_61418_length_2586_cov_6.642829	2586	Sterolibacteriaceae bacterium J5B DNA, complete genome
ST-V	NODE_61495_length_2584_cov_3.536971	2584	Vibrio sp. EJY3 chromosome 1, complete sequence
ST-V	NODE_61504_length_2584_cov_3.012258	2584	MAG: Gammaproteobacteria bacterium isolate bin89 chromosome
ST-V	NODE_61518_length_2583_cov_10.625396	2583	Anaerostipes caccae JCM 13470 DNA, complete genome
ST-V	NODE_61525_length_2583_cov_4.457278	2583
ST-V	NODE_61531_length_2583_cov_3.667326	2583	Nocardioides sambongensis strain KUDC 5002 chromosome, complete genome
ST-V	NODE_61535_length_2583_cov_3.443829	2583	Streptomyces hygroscopicus subsp. jinggangensis TL01 chromosome, complet...
ST-V	NODE_61543_length_2583_cov_2.771361	2583
ST-V	NODE_61552_length_2582_cov_20.862683	2582	Streptococcus parasuis SUT-7 DNA, complete genome
ST-V	NODE_61556_length_2582_cov_5.827859	2582	Bacteroidetes bacterium isolate Fred_18-Q3-R57-64_BAT3C.517 chromosome
ST-V	NODE_61566_length_2582_cov_4.146814	2582	Nocardioides sp. JS614, complete genome
ST-V	NODE_61669_length_2579_cov_4.127971	2579	Dechloromonas denitrificans strain 110 chromosome, complete genome
ST-V	NODE_61816_length_2575_cov_3.439286	2575	Mycolicibacterium mageritense JCM 12375 DNA, complete genome
ST-V	NODE_61828_length_2575_cov_2.188889	2575	Bacteroides thetaiotaomicron F9-2 DNA, nearly complete genome
ST-V	NODE_61849_length_2574_cov_3.192934	2574
ST-V	NODE_61859_length_2573_cov_35.445195	2573
ST-V	NODE_61910_length_2572_cov_4.415574	2572	Mesotoga prima MesG1.Ag.4.2, complete genome
ST-V	NODE_61952_length_2571_cov_3.579094	2571	Cellulomonas fimi ATCC 484, complete genome
ST-V	NODE_61975_length_2570_cov_12.195626	2570	Chryseobacterium nakagawai strain G0041 chromosome, complete genome
ST-V	NODE_61996_length_2570_cov_3.605567	2570	Mesotoga prima MesG1.Ag.4.2, complete genome
ST-V	NODE_62041_length_2569_cov_2.759348	2569	Lysobacter enzymogenes DNA, complete genome, strain: M497-1
ST-V	NODE_62049_length_2568_cov_19.380422	2568	Flavobacterium nackdongense strain GS13 chromosome, complete genome
ST-V	NODE_62110_length_2567_cov_2.538217	2567	Bacteroides xylanisolvens strain CL11T00C41 chromosome, complete genome
ST-V	NODE_62139_length_2566_cov_2.941458	2566	Phocaeicola vulgatus MG01-10 DNA, complete genome
ST-V	NODE_62142_length_2566_cov_2.777778	2566	Mycolicibacterium phlei strain CCUG 21000 chromosome, complete genome
ST-V	NODE_62179_length_2565_cov_2.992829	2565	Aquabacterium olei strain NBRC 110486 chromosome, complete genome
ST-V	NODE_62195_length_2564_cov_6.469111	2564	Sulfuritortus calidifontis J1A DNA, complete genome
ST-V	NODE_62229_length_2563_cov_11.025917	2563
ST-V	NODE_62236_length_2563_cov_4.622807	2563	Nocardioides pantholopis strain 603 chromosome, complete genome
ST-V	NODE_62238_length_2563_cov_4.151914	2563	Dysgonomonadaceae bacterium zrk40 chromosome, complete genome
ST-V	NODE_62259_length_2563_cov_2.744817	2563	Azoarcus sp. KH32C DNA, complete genome
ST-V	NODE_6225_length_10979_cov_3.897931	10979	Chryseobacterium sp. StRB126 DNA, complete genome
ST-V	NODE_62267_length_2562_cov_13.443957	2562	Thauera sp. MZ1T, complete genome
ST-V	NODE_62280_length_2562_cov_4.953730	2562
ST-V	NODE_62351_length_2560_cov_3.098204	2560	Mycobacterium shigaense DNA, complete genome, strain: JCM 32072T
ST-V	NODE_62364_length_2560_cov_2.093413	2560
ST-V	NODE_62388_length_2559_cov_3.117812	2559	Bacteroides caecimuris strain I48 chromosome, complete genome
ST-V	NODE_62397_length_2559_cov_2.656150	2559	Pseudomonas nitroreducens strain HBP1 chromosome, complete genome
ST-V	NODE_62429_length_2558_cov_3.044746	2558	Cellulomonas sp. C5510 chromosome, complete genome
ST-V	NODE_62481_length_2556_cov_4.105958	2556	Blautia sp. SC05B48 chromosome, complete genome
ST-V	NODE_62491_length_2556_cov_3.266693	2556	Prevotella copri strain YF2 chromosome
ST-V	NODE_62493_length_2556_cov_3.165534	2556
ST-V	NODE_62494_length_2556_cov_3.158337	2556
ST-V	NODE_62515_length_2555_cov_5.234000	2555	Serpentinomonas mccroryi DNA, complete genome
ST-V	NODE_62541_length_2555_cov_3.376000	2555	Tautonia plasticadhaerens strain ElP plasmid pElP_1, complete sequence
ST-V	NODE_62548_length_2555_cov_3.088400	2555	Mycolicibacterium mageritense JCM 12375 DNA, complete genome
ST-V	NODE_62550_length_2555_cov_2.942000	2555
ST-V	NODE_62608_length_2553_cov_4.242194	2553	Aquitalea magnusonii H3 DNA, complete genome
ST-V	NODE_62619_length_2553_cov_3.437550	2553	Rhodospirillaceae bacterium isolate ECT2AJA-110-B chromosome
ST-V	NODE_62634_length_2553_cov_2.426741	2553	Bradyrhizobium sp. SG09 DNA, complete genome
ST-V	NODE_62789_length_2549_cov_2.218925	2549	Streptomyces albulus ZPM, complete genome
ST-V	NODE_62827_length_2547_cov_11.179775	2547	Streptococcus pyogenes NZ131, complete genome
ST-V	NODE_62994_length_2543_cov_3.448553	2543	Chloroflexus aurantiacus J-10-fl, complete genome
ST-V	NODE_63004_length_2543_cov_2.676849	2543	Aeromonas caviae strain 8LM chromosome, complete genome
ST-V	NODE_63032_length_2542_cov_2.864897	2542
ST-V	NODE_63058_length_2541_cov_4.113033	2541	Blautia wexlerae strain NB2B-9-FAA chromosome
ST-V	NODE_63079_length_2541_cov_2.345133	2541
ST-V	NODE_63091_length_2540_cov_10.144869	2540	Streptomyces bathyalis strain ASO4wet chromosome, complete genome
ST-V	NODE_63109_length_2540_cov_3.098994	2540	Caldicellulosiruptor sp. YA01 YA01 DNA, complete genome
ST-V	NODE_63154_length_2539_cov_3.301932	2539	Tessaracoccus aquimaris strain NSG39 chromosome, complete genome
ST-V	NODE_63172_length_2538_cov_11.773661	2538	Nonlabens sp. MB-3u-79 chromosome, complete genome
ST-V	NODE_63192_length_2538_cov_3.176802	2538	Eudemis profundana genome assembly, chromosome: 3
ST-V	NODE_63235_length_2536_cov_21.354696	2536
ST-V	NODE_63246_length_2536_cov_3.956066	2536
ST-V	NODE_63271_length_2535_cov_18.175000	2535
ST-V	NODE_63274_length_2535_cov_5.258871	2535	Synechococcus sp. PCC 7002, complete genome
ST-V	NODE_63275_length_2535_cov_4.931855	2535
ST-V	NODE_63313_length_2534_cov_11.803953	2534
ST-V	NODE_63330_length_2534_cov_3.839048	2534	Vibrio spartinae CECT 9026 DNA, chromosome 1, complete sequence
ST-V	NODE_63350_length_2534_cov_2.218233	2534	MAG TPA_asm: Siphoviridae sp. isolate ctgcc8, partial genome
ST-V	NODE_63368_length_2533_cov_5.400323	2533	Anaerobutyricum hallii strain EHAL chromosome
ST-V	NODE_63470_length_2531_cov_2.679321	2531
ST-V	NODE_63538_length_2529_cov_4.289006	2529	Nocardioides sp. S5 chromosome, complete genome
ST-V	NODE_63563_length_2529_cov_2.099030	2529	Acinetobacter indicus strain 94-2 chromosome, complete genome
ST-V	NODE_63585_length_2528_cov_3.521634	2528	Barbus barbus genome assembly, chromosome: 2
ST-V	NODE_63595_length_2528_cov_2.915083	2528	Streptomyces laurentii DNA, complete genome, strain: ATCC 31255
ST-V	NODE_63629_length_2527_cov_3.263350	2527	Aeromicrobium erythreum strain AR18 chromosome, complete genome
ST-V	NODE_63646_length_2526_cov_42.133954	2526	Acidovorax sp. KKS102, complete genome
ST-V	NODE_63665_length_2526_cov_3.288952	2526	Nocardioides sp. JS614, complete genome
ST-V	NODE_63675_length_2526_cov_2.606232	2526	MAG TPA_asm: Siphoviridae sp. ctoOf8, partial genome
ST-V	NODE_63690_length_2525_cov_8.320648	2525	Vibrio navarrensis strain 08-2462 chromosome 1, complete sequence
ST-V	NODE_63704_length_2525_cov_3.896761	2525	Mesotoga prima MesG1.Ag.4.2, complete genome
ST-V	NODE_63879_length_2521_cov_2.813463	2521
ST-V	NODE_63895_length_2520_cov_11.108316	2520	Acidovorax sp. KKS102, complete genome
ST-V	NODE_63897_length_2520_cov_7.109533	2520	Sulfuritortus calidifontis J1A DNA, complete genome
ST-V	NODE_63902_length_2520_cov_5.476268	2520	Bergeyella cardium strain HPQL chromosome, complete genome
ST-V	NODE_63906_length_2520_cov_4.648682	2520	Streptococcus suis strain HN105 chromosome, complete genome
ST-V	NODE_63917_length_2520_cov_3.466126	2520	Anaerostipes hadrus strain BPB5, complete genome
ST-V	NODE_63933_length_2519_cov_20.180195	2519	Aeromonas caviae KAM479 plasmid pKAM479_3 DNA, complete sequence
ST-V	NODE_63934_length_2519_cov_16.665990	2519
ST-V	NODE_63971_length_2519_cov_2.435471	2519	Bacteroides ovatus strain ATCC 8483 chromosome, complete genome
ST-V	NODE_63992_length_2518_cov_4.122615	2518	Microbacterium esteraromaticum strain B24 chromosome
ST-V	NODE_64018_length_2518_cov_2.572879	2518	Bifidobacterium longum Jih1 DNA, complete genome
ST-V	NODE_64043_length_2517_cov_3.573111	2517
ST-V	NODE_64136_length_2515_cov_3.762602	2515	Ornithinimicrobium flavum strain CPCC 203535 chromosome, complete genome
ST-V	NODE_64201_length_2513_cov_6.246949	2513	Longicatena caecimuris 3BBH23 DNA, complete genome
ST-V	NODE_64227_length_2513_cov_2.596013	2513	Prevotella melaninogenica DNA, complete genome, strain: GAI 07411
ST-V	NODE_64232_length_2512_cov_26.629223	2512	MAG: Candidatus Parvibacillus calidus isolate SSA7 chromosome
ST-V	NODE_64243_length_2512_cov_4.835165	2512
ST-V	NODE_64349_length_2509_cov_16.307661	2509	Streptococcus infantarius subsp. infantarius CJ18, complete genome
ST-V	NODE_64397_length_2508_cov_23.196086	2508	Flavobacterium sp. Sr18 chromosome, complete genome
ST-V	NODE_64445_length_2507_cov_4.655383	2507	Blautia massiliensis strain FDAARGOS_1576 chromosome, complete genome
ST-V	NODE_64456_length_2507_cov_3.303426	2507	Methylomagnum ishizawai RS11D-Pr DNA, complete genome
ST-V	NODE_64478_length_2506_cov_10.496940	2506
ST-V	NODE_64529_length_2505_cov_4.276735	2505	Marinobacter sp. BSs20148, complete genome
ST-V	NODE_64613_length_2503_cov_3.749183	2503	Mycolicibacterium sediminis JCM 17899 DNA, complete genome
ST-V	NODE_64635_length_2502_cov_4.830405	2502	Nonlabens tegetincola strain NBRC 100970 chromosome, complete genome
ST-V	NODE_64655_length_2502_cov_3.017981	2502
ST-V	NODE_64695_length_2501_cov_3.433361	2501	Nocardioides sp. JS614, complete genome
ST-V	NODE_64701_length_2501_cov_3.148814	2501
ST-V	NODE_64702_length_2501_cov_2.749387	2501	Acidobacteria bacterium Mor1 chromosome
ST-V	NODE_6471_length_10721_cov_13.184043	10721	Streptococcus cristatus AS 1.3089 chromosome, complete genome
ST-V	NODE_6649_length_10541_cov_17.800973	10541	Pseudoalteromonas arctica A 37-1-2 chromosome I, complete sequence
ST-V	NODE_6677_length_10514_cov_37.892342	10514	Mucilaginibacter gotjawali DNA, complete genome
ST-V	NODE_7134_length_10096_cov_3.497261	10096	Cedecea neteri strain ND14a, complete genome
ST-V	NODE_7208_length_10038_cov_11.308224	10038	Streptococcus suis strain SC183 chromosome, complete genome
ST-V	NODE_7734_length_9594_cov_5.894119	9594	Azospira sp. I09 DNA, complete genome
ST-V	NODE_774_length_32708_cov_32.971243	32708	Niabella ginsenosidivorans strain BS26 chromosome, complete genome
ST-V	NODE_7858_length_9499_cov_15.158937	9499	Streptococcus suis strain AH681 chromosome, complete genome
ST-V	NODE_8231_length_9245_cov_3.697933	9245	Lichenihabitans psoromatis strain PAMC 29148 chromosome, complete genome
ST-V	NODE_8246_length_9233_cov_4.921552	9233	Aeromicrobium yanjiei strain MF47 chromosome, complete genome
ST-V	NODE_834_length_31768_cov_32.743165	31768	Oceanimonas sp. GK1, complete genome
ST-V	NODE_8563_length_9027_cov_3.963219	9027	Spirosoma radiotolerans strain DG5A, complete genome
ST-V	NODE_8579_length_9016_cov_7.094632	9016	Jeotgalibaca ciconiae strain H21T32 chromosome, complete genome
ST-V	NODE_8675_length_8952_cov_13.995279	8952	Streptococcus suis strain ISU2812 chromosome, complete genome
ST-V	NODE_8688_length_8945_cov_5.442182	8945	Aeromicrobium chenweiae strain 592 chromosome, complete genome
ST-V	NODE_89_length_89154_cov_34.459556	89154	Arachidicoccus sp. BS20 chromosome, complete genome
ST-V	NODE_9101_length_8711_cov_32.372805	8711	Dyadobacter fermentans DSM 18053, complete genome
ST-V	NODE_9133_length_8697_cov_23.612011	8697	MAG: uncultured Flavobacteriaceae bacterium isolate T_MB198 genome assem...
ST-V	NODE_9221_length_8642_cov_21.354024	8642	Streptococcus parasuis SUT-380 DNA, complete genome
ST-V	NODE_9284_length_8603_cov_4.966776	8603	Pseudomonas eucalypticola strain NP-1 chromosome, complete genome
ST-V	NODE_9302_length_8591_cov_5.969424	8591	Blautia sp. SC05B48 chromosome, complete genome
ST-V	NODE_9446_length_8514_cov_6.482327	8514	Aeromonas caviae strain R25-6 chromosome, complete genome
ST-V	NODE_9493_length_8486_cov_22.642391	8486
ST-V	NODE_9548_length_8451_cov_3.479157	8451	Paludibacter propionicigenes WB4, complete genome
ST-V	NODE_9601_length_8427_cov_30.385810	8427	Chitinophaga oryzae strain 1310 chromosome, complete genome
ST-V	NODE_9686_length_8379_cov_16.672753	8379	Streptococcus suis strain CZ130302 chromosome, complete genome
ST-V	NODE_9701_length_8372_cov_5.771432	8372	Halioglobus pacificus strain RR3-57, complete genome
ST-V	NODE_990_length_29406_cov_31.660897	29406	Alkalitalea saponilacus strain SC/BZ-SP2 chromosome, complete genome
ST-V	NODE_9985_length_8233_cov_3.713744	8233	Uncultured bacterium contig00013 genomic sequence
STL	NODE_10093_length_5015_cov_3.865323	5015	Bacteroides uniformis NBRC 113350 DNA, complete genome
STL	NODE_10241_length_4971_cov_6.041497	4971	Tolumonas auensis DSM 9187, complete genome
STL	NODE_10558_length_4893_cov_3.641587	4893	Prevotella herbatica WR041 DNA, complete genome
STL	NODE_10574_length_4889_cov_4.210592	4889	[Eubacterium] eligens ATCC 27750 plasmid unnamed, complete sequence
STL	NODE_10623_length_4876_cov_3.360714	4876
STL	NODE_10735_length_4848_cov_4.757980	4848	Burkholderia cepacia strain INT3-BP177 chromosome 1, complete sequence
STL	NODE_10852_length_4820_cov_3.357608	4820	MAG TPA_asm: Siphoviridae sp. ct3z32, partial genome
STL	NODE_10914_length_4805_cov_4.174526	4805	Flavisolibacter ginsenosidimutans strain Gsoil 636 chromosome, complete ...
STL	NODE_11055_length_4768_cov_3.325271	4768
STL	NODE_11145_length_4746_cov_4.440205	4746	Kitasatospora setae KM-6054 DNA, complete genome
STL	NODE_11275_length_4713_cov_4.275225	4713	Prevotella herbatica WR041 DNA, complete genome
STL	NODE_11447_length_4673_cov_3.776310	4673	Intrasporangium calvum DSM 43043, complete genome
STL	NODE_11471_length_4667_cov_2.947962	4667
STL	NODE_11554_length_4647_cov_3.490636	4647
STL	NODE_11587_length_4639_cov_9.800611	4639
STL	NODE_11614_length_4634_cov_3.903254	4634	Prevotella herbatica WR041 DNA, complete genome
STL	NODE_11652_length_4623_cov_3.433231	4623	Cervus elaphus genome assembly, chromosome: 21
STL	NODE_11757_length_4600_cov_2.567877	4600
STL	NODE_11907_length_4566_cov_3.834405	4566	Polaribacter sp. SA4-12 chromosome, partial genome
STL	NODE_11911_length_4565_cov_7.970510	4565	Sediminibacterium sp. TEGAF015 DNA, complete genome
STL	NODE_11942_length_4559_cov_9.063277	4559	Mucilaginibacter gotjawali DNA, complete genome
STL	NODE_12059_length_4535_cov_2.784375	4535	Sulfuritalea hydrogenivorans sk43H DNA, complete genome
STL	NODE_12159_length_4517_cov_3.326535	4517	Pseudoduganella armeniaca strain ZMN-3 chromosome, complete genome
STL	NODE_12318_length_4481_cov_13.169001	4481	Acomys russatus genome assembly, chromosome: 9
STL	NODE_12325_length_4481_cov_3.454587	4481	Flavobacterium nackdongense strain GS13 chromosome, complete genome
STL	NODE_12347_length_4476_cov_11.439946	4476	Leadbetterella byssophila DSM 17132, complete genome
STL	NODE_12420_length_4463_cov_3.754537	4463	Gramella flava JLT2011 chromosome, complete genome
STL	NODE_12493_length_4445_cov_3.753986	4445	Aeromonas jandaei strain FDAARGOS_986 chromosome, complete genome
STL	NODE_12511_length_4441_cov_4.292294	4441	Intrasporangium calvum DSM 43043, complete genome
STL	NODE_12527_length_4438_cov_4.338809	4438
STL	NODE_12534_length_4436_cov_4.062771	4436	Prevotella herbatica WR041 DNA, complete genome
STL	NODE_12660_length_4408_cov_3.028716	4408	Bacteroidetes bacterium isolate Fred_18-Q3-R57-64_BAT3C.517 chromosome
STL	NODE_12744_length_4394_cov_3.012906	4394	Heterodera glycines isolate TN10 chromosome 5
STL	NODE_12749_length_4392_cov_3.639382	4392
STL	NODE_13022_length_4339_cov_4.640756	4339	Janibacter melonis strain M714 chromosome, complete genome
STL	NODE_13067_length_4333_cov_2.851099	4333
STL	NODE_13135_length_4319_cov_8.949812	4319
STL	NODE_13160_length_4313_cov_16.217238	4313
STL	NODE_13170_length_4311_cov_9.105263	4311	Prevotella herbatica WR041 DNA, complete genome
STL	NODE_13195_length_4307_cov_2.883819	4307	Lacinutrix sp. 5H-3-7-4, complete genome
STL	NODE_13221_length_4302_cov_6.515187	4302	Cryptosula pallasiana genome assembly, chromosome: 8
STL	NODE_1336_length_14275_cov_13.702461	14275	Candidatus Sulfidibacterium hydrothermale isolate EPR1 chromosome, compl...
STL	NODE_13503_length_4257_cov_3.758686	4257	Prevotella copri strain YF2 chromosome
STL	NODE_13612_length_4238_cov_6.923978	4238	MAG: Flavobacterium sp. JAD_PAG50586_2 chromosome, complete genome
STL	NODE_13827_length_4200_cov_4.904704	4200	Panacibacter ginsenosidivorans strain Gsoil1550 chromosome, complete genome
STL	NODE_13832_length_4199_cov_8.994691	4199
STL	NODE_13903_length_4186_cov_5.549746	4186	Pseudomonas alcaligenes KAM426 DNA, complete genome
STL	NODE_13962_length_4177_cov_3.819262	4177	MAG TPA_asm: Siphoviridae sp. isolate ct9Mr3, partial genome
STL	NODE_14004_length_4172_cov_3.530969	4172	Bacteroides vulgatus strain mpk genome
STL	NODE_14245_length_4133_cov_3.565228	4133
STL	NODE_14257_length_4130_cov_3.211534	4130
STL	NODE_14322_length_4118_cov_4.826729	4118	Janibacter melonis strain M714 chromosome, complete genome
STL	NODE_14370_length_4111_cov_3.157791	4111	MAG: Nitrospira sp. isolate UBC1 chromosome
STL	NODE_14405_length_4107_cov_2.645360	4107	Filimonas lacunae DNA, complete genome, strain: NBRC 104114
STL	NODE_1469_length_13567_cov_11.605536	13567	Chryseobacterium sp. 6424 chromosome, complete genome
STL	NODE_14716_length_4057_cov_2.908046	4057
STL	NODE_14784_length_4046_cov_3.322726	4046	Chromobacterium violaceum strain CV1197 chromosome
STL	NODE_1481_length_13524_cov_5.373673	13524	Prevotella herbatica WR041 DNA, complete genome
STL	NODE_14955_length_4021_cov_4.479072	4021	Intrasporangium calvum strain C5 chromosome, complete genome
STL	NODE_15151_length_3991_cov_3.797002	3991
STL	NODE_15167_length_3989_cov_4.375953	3989	Prevotella fusca JCM 17724 strain W1435 chromosome 2, complete sequence
STL	NODE_15212_length_3982_cov_4.226127	3982
STL	NODE_15274_length_3973_cov_3.741450	3973	Rhodanobacter denitrificans strain 2APBS1, complete genome
STL	NODE_15446_length_3950_cov_2.919384	3950	Arachidicoccus sp. B3-10 chromosome, complete genome
STL	NODE_15716_length_3913_cov_8.210731	3913	Thauera chlorobenzoica strain 3CB1 chromosome, complete genome
STL	NODE_15735_length_3910_cov_3.538262	3910	Bacteroides vulgatus strain mpk genome
STL	NODE_15800_length_3900_cov_10.100390	3900	Leptothrix cholodnii SP-6 chromosome, complete genome
STL	NODE_15928_length_3882_cov_14.809511	3882	Filimonas lacunae DNA, complete genome, strain: NBRC 104114
STL	NODE_15955_length_3879_cov_3.006799	3879	Chitinophaga agri strain H33E-04 chromosome, complete genome
STL	NODE_16028_length_3868_cov_3.718070	3868	Corynebacterium yudongzhengii strain 2183 chromosome, complete genome
STL	NODE_16056_length_3864_cov_3.917564	3864	Niastella koreensis GR20-10, complete genome
STL	NODE_16116_length_3856_cov_3.763220	3856
STL	NODE_16129_length_3855_cov_2.450263	3855
STL	NODE_16244_length_3839_cov_4.559989	3839	Dermacoccus nishinomiyaensis strain M25, complete genome
STL	NODE_16278_length_3835_cov_4.338624	3835	Janibacter indicus strain YFY001 chromosome, complete genome
STL	NODE_16294_length_3833_cov_2.941768	3833	Prevotella copri strain YF2 chromosome
STL	NODE_16297_length_3832_cov_8.776542	3832	Polaribacter reichenbachii strain KCTC 23969 chromosome
STL	NODE_16574_length_3796_cov_2.660251	3796	Sorangium cellulosum So0157-2, complete genome
STL	NODE_16739_length_3776_cov_3.444773	3776	Prevotella melaninogenica DNA, complete genome, strain: GAI 07411
STL	NODE_16768_length_3773_cov_2.831361	3773	Actinomyces procaprae strain dk561 chromosome, complete genome
STL	NODE_16902_length_3754_cov_3.843201	3754	Arsenicicoccus sp. oral taxon 190, complete genome
STL	NODE_16955_length_3746_cov_11.584936	3746	Oryzomicrobium terrae strain TPP412 chromosome, complete genome
STL	NODE_17009_length_3742_cov_4.306211	3742
STL	NODE_17054_length_3737_cov_4.178707	3737	Maribacter sp. HTCC2170, complete genome
STL	NODE_17152_length_3725_cov_2.564033	3725
STL	NODE_17161_length_3723_cov_3.178299	3723	Methylobacterium nodulans ORS 2060, complete genome
STL	NODE_17216_length_3716_cov_4.301830	3716
STL	NODE_17299_length_3705_cov_2.197534	3705	Sphingobacterium sp. SRCM116780 chromosome, complete genome
STL	NODE_17305_length_3704_cov_3.248287	3704	Lactobacillus ultunensis strain Kx293C1 chromosome, complete genome
STL	NODE_17327_length_3701_cov_3.952002	3701	Phocaeicola vulgatus strain CL06T03C24 chromosome, complete genome
STL	NODE_17337_length_3700_cov_4.151440	3700	Luteipulveratus mongoliensis strain MN07-A0370 genome
STL	NODE_17372_length_3696_cov_4.770942	3696	Nocardioides sp. JS614, complete genome
STL	NODE_17392_length_3694_cov_3.128057	3694
STL	NODE_17516_length_3678_cov_18.993376	3678
STL	NODE_17529_length_3677_cov_4.305908	3677	Prevotella copri strain YF2 chromosome
STL	NODE_17603_length_3667_cov_4.148394	3667	Halarchaeum sp. CBA1220 chromosome, complete genome
STL	NODE_17623_length_3665_cov_2.560388	3665	Streptococcus suis TL13, complete genome
STL	NODE_17665_length_3657_cov_35.201555	3657	Aeromonas sp. WP2-W18-CRE-05 DNA, complete genome, strain: WP2-W18-CRE-05
STL	NODE_17683_length_3654_cov_3.928869	3654	Bacteroides vulgatus ATCC 8482, complete genome
STL	NODE_17765_length_3643_cov_2.571070	3643	Lysobacter antibioticus strain ATCC 29479 genome
STL	NODE_1787_length_12344_cov_13.582228	12344
STL	NODE_17904_length_3623_cov_17.509529	3623
STL	NODE_17974_length_3616_cov_3.871104	3616
STL	NODE_18095_length_3599_cov_3.633183	3599
STL	NODE_18111_length_3597_cov_7.654715	3597	Rubrivivax gelatinosus IL144 DNA, complete genome
STL	NODE_18140_length_3594_cov_3.506923	3594	Prevotella fusca JCM 17724 strain W1435 chromosome 2, complete sequence
STL	NODE_18172_length_3591_cov_2.461538	3591
STL	NODE_18204_length_3587_cov_3.393828	3587	Intrasporangium calvum strain C5 chromosome, complete genome
STL	NODE_18214_length_3586_cov_2.605211	3586	Lactobacillus reuteri TD1, complete genome
STL	NODE_18356_length_3570_cov_3.082788	3570	Bacteroides dorei isolate HS1_L_3_B_079, complete genome
STL	NODE_18524_length_3551_cov_3.296053	3551	Intrasporangium calvum strain C5 chromosome, complete genome
STL	NODE_1866_length_12089_cov_4.545870	12089	Pseudomonas citronellolis strain P3B5 chromosome, complete genome
STL	NODE_18743_length_3529_cov_5.238630	3529	Prevotella herbatica WR041 DNA, complete genome
STL	NODE_18744_length_3529_cov_4.430915	3529	Capnocytophaga cynodegmi strain G7591 chromosome, complete genome
STL	NODE_18788_length_3525_cov_2.791643	3525	Prevotella fusca JCM 17724 strain W1435 chromosome 1, complete sequence
STL	NODE_18825_length_3520_cov_4.158442	3520	Alicycliphilus denitrificans BC, complete genome
STL	NODE_18857_length_3516_cov_3.914476	3516	Candidatus Saccharibacteria bacterium isolate Hjor_18-Q3-R7-51_MAXAC.102...
STL	NODE_18995_length_3501_cov_2.734475	3501	Myroides phaeus strain 18QD1AZ29W chromosome, complete genome
STL	NODE_19056_length_3494_cov_13.879325	3494
STL	NODE_19073_length_3492_cov_10.574047	3492	Thauera sp. MZ1T, complete genome
STL	NODE_19133_length_3486_cov_7.820169	3486
STL	NODE_19134_length_3486_cov_6.807345	3486
STL	NODE_19252_length_3474_cov_18.834747	3474	Dechloromonas sp. HYN0024 chromosome, complete genome
STL	NODE_19329_length_3467_cov_4.635404	3467	Prevotella herbatica WR041 DNA, complete genome
STL	NODE_19390_length_3459_cov_11.166275	3459	Haliscomenobacter hydrossis DSM 1100 chromosome, complete genome
STL	NODE_19431_length_3456_cov_3.111438	3456	Phocaeicola vulgatus MG01-03 DNA, complete genome
STL	NODE_19546_length_3445_cov_4.470206	3445	Pseudomonas otitidis MrB4 DNA, complete genome
STL	NODE_19578_length_3443_cov_2.457792	3443	Leclercia adecarboxylata strain E61 chromosome, complete genome
STL	NODE_19624_length_3438_cov_4.367425	3438	Sulfurivermis fontis JG42 DNA, complete genome
STL	NODE_19859_length_3415_cov_8.264881	3415
STL	NODE_19904_length_3411_cov_5.090882	3411	Prevotella herbatica WR041 DNA, complete genome
STL	NODE_19933_length_3409_cov_3.985987	3409	Janibacter indicus strain YFY001 chromosome, complete genome
STL	NODE_19947_length_3408_cov_2.254996	3408	Phocaeicola vulgatus MG01-07 DNA, complete genome
STL	NODE_19981_length_3404_cov_14.521648	3404	Epinotia bilunana genome assembly, chromosome: 6
STL	NODE_20065_length_3397_cov_3.985039	3397	Bacteroides vulgatus strain mpk genome
STL	NODE_20074_length_3396_cov_3.486980	3396
STL	NODE_20082_length_3395_cov_11.161976	3395	Paludibacter propionicigenes WB4, complete genome
STL	NODE_20167_length_3388_cov_3.271527	3388	Bacteroides vulgatus ATCC 8482, complete genome
STL	NODE_2029_length_11592_cov_5.403658	11592	Prevotella herbatica WR041 DNA, complete genome
STL	NODE_20386_length_3369_cov_3.207604	3369
STL	NODE_20403_length_3366_cov_11.488070	3366	Thauera humireducens strain SgZ-1 chromosome, complete genome
STL	NODE_20495_length_3358_cov_3.816833	3358
STL	NODE_20541_length_3354_cov_4.940588	3354	Intrasporangium calvum DSM 43043, complete genome
STL	NODE_20634_length_3345_cov_2.731003	3345
STL	NODE_20708_length_3338_cov_6.046299	3338	Mesorhizobium sp. L-8-3 DNA, complete genome
STL	NODE_20729_length_3337_cov_4.125838	3337	Flavobacterium crocinum strain HYN0056 chromosome, complete genome
STL	NODE_20734_length_3337_cov_3.123705	3337
STL	NODE_20837_length_3330_cov_2.807023	3330	Gordonia sp. 135 chromosome, complete genome
STL	NODE_20840_length_3329_cov_38.606597	3329	Azoarcus olearius strain BH72 genome assembly
STL	NODE_20863_length_3328_cov_5.020471	3328	Prevotella herbatica WR041 DNA, complete genome
STL	NODE_20869_length_3328_cov_3.370302	3328
STL	NODE_20885_length_3327_cov_2.568154	3327	Pediococcus pentosaceus strain SRCM102736 chromosome, complete genome
STL	NODE_20976_length_3316_cov_30.729837	3316	Aeromonas caviae DNA, complete genome, strain: WP8-S18-ESBL-04
STL	NODE_21125_length_3303_cov_4.452586	3303	Paraburkholderia phymatum STM815 chromosome 1, complete sequence
STL	NODE_21129_length_3303_cov_2.923337	3303	Niabella ginsenosidivorans strain BS26 chromosome, complete genome
STL	NODE_21172_length_3298_cov_3.780450	3298	Azospira sp. I09 DNA, complete genome
STL	NODE_21233_length_3291_cov_4.161928	3291	Burkholderia sp. CCGE1002 chromosome 3, complete sequence
STL	NODE_21237_length_3291_cov_3.473424	3291	Emticicia oligotrophica DSM 17448, complete genome
STL	NODE_21238_length_3291_cov_2.928307	3291
STL	NODE_21260_length_3289_cov_3.089363	3289	Serpentinomonas raichei DNA, complete genome
STL	NODE_21313_length_3285_cov_4.146440	3285	1_Tps_b3v08
STL	NODE_21314_length_3285_cov_3.221053	3285	Akkermansia muciniphila strain Akk1756 chromosome, complete genome
STL	NODE_21407_length_3276_cov_3.305806	3276	Azospira sp. I09 plasmid: pAZI09 DNA, complete genome
STL	NODE_21491_length_3269_cov_4.394213	3269	Phocaeicola vulgatus strain CL10T00C06 chromosome, complete genome
STL	NODE_21545_length_3265_cov_4.637072	3265	Prevotella herbatica WR041 DNA, complete genome
STL	NODE_21593_length_3262_cov_3.927658	3262	Acetilactobacillus jinshanensis strain HSLZ-75 chromosome, complete genome
STL	NODE_21655_length_3256_cov_3.081225	3256
STL	NODE_21667_length_3255_cov_3.495625	3255
STL	NODE_21803_length_3243_cov_2.967064	3243	Bacteroides vulgatus ATCC 8482, complete genome
STL	NODE_21864_length_3237_cov_4.069139	3237	Prevotella copri strain YF2 chromosome
STL	NODE_21870_length_3236_cov_9.693178	3236	Calothrix sp. NIES-2100 DNA, nearly complete genome
STL	NODE_21884_length_3235_cov_3.472642	3235	Prevotella herbatica WR041 DNA, complete genome
STL	NODE_21932_length_3230_cov_5.783937	3230	Prevotella herbatica WR041 DNA, complete genome
STL	NODE_21985_length_3225_cov_2.880442	3225	Candidatus Desulfobacillus denitrificans DNA, complete genome
STL	NODE_21998_length_3224_cov_3.630167	3224	Xanthomonas translucens pv. undulosa strain Xtu 4699, complete genome
STL	NODE_22080_length_3216_cov_8.235369	3216
STL	NODE_22081_length_3216_cov_6.174628	3216	Pseudarthrobacter chlorophenolicus A6, complete genome
STL	NODE_22201_length_3207_cov_4.263325	3207	Mucilaginibacter ginsenosidivorans strain Gsoil 3017 chromosome, complet...
STL	NODE_22203_length_3207_cov_3.598668	3207	Anaeromyxobacter paludicola DNA, complete genome
STL	NODE_2223_length_11139_cov_15.254691	11139
STL	NODE_22312_length_3197_cov_4.378103	3197	Azoarcus olearius strain BH72 genome assembly
STL	NODE_22469_length_3186_cov_4.160971	3186	Moraxella osloensis strain YHS plasmid pYHS2, complete sequence
STL	NODE_22487_length_3185_cov_2.669010	3185	Bacillus smithii strain DSM 4216, complete genome
STL	NODE_22515_length_3182_cov_5.002239	3182	Pseudomonas alcaligenes KAM426 DNA, complete genome
STL	NODE_22604_length_3174_cov_3.901571	3174	Aeromonas hydrophila strain WCX23 chromosome, complete genome
STL	NODE_22693_length_3167_cov_3.208548	3167	Bacteroides vulgatus ATCC 8482, complete genome
STL	NODE_22807_length_3158_cov_3.219465	3158	Flavobacteriaceae bacterium strain AU392 chromosome, complete genome
STL	NODE_22929_length_3147_cov_7.510349	3147
STL	NODE_22986_length_3143_cov_3.408679	3143
STL	NODE_23170_length_3128_cov_4.296128	3128	Protodeltote pygarga genome assembly, chromosome: 12
STL	NODE_2327_length_10871_cov_9.163462	10871	Geum urbanum genome assembly, chromosome: 13
STL	NODE_23328_length_3116_cov_4.005880	3116	Azoarcus sp. KH32C DNA, complete genome
STL	NODE_23357_length_3114_cov_2.827721	3114	Planctomycetes bacterium Pla133 chromosome, complete genome
STL	NODE_23367_length_3113_cov_4.634075	3113
STL	NODE_23381_length_3112_cov_10.350998	3112	Pseudomonas balearica DSM 6083, complete genome
STL	NODE_23561_length_3098_cov_6.512323	3098	Rubrivivax gelatinosus IL144 DNA, complete genome
STL	NODE_23570_length_3097_cov_4.042735	3097	Aeromonas hydrophila DNA, complete genome, strain: WP7-S18-ESBL-06
STL	NODE_23577_length_3097_cov_2.819198	3097	Delftia sp. HK171, complete genome
STL	NODE_23584_length_3096_cov_3.169352	3096	Prevotella herbatica WR041 DNA, complete genome
STL	NODE_23641_length_3091_cov_8.126812	3091	Alkalilimnicola ehrlichii MLHE-1, complete genome
STL	NODE_23647_length_3091_cov_4.049407	3091	Prevotella copri strain YF2 chromosome
STL	NODE_23660_length_3090_cov_3.603295	3090
STL	NODE_23664_length_3090_cov_3.116639	3090	Bacteroidales bacterium CF, complete genome
STL	NODE_23665_length_3090_cov_2.328830	3090	Bacteroides uniformis NBRC 113350 DNA, complete genome
STL	NODE_23672_length_3089_cov_4.839156	3089	Prevotella herbatica WR041 DNA, complete genome
STL	NODE_23748_length_3083_cov_2.704095	3083	Arachidicoccus sp. BS20 chromosome, complete genome
STL	NODE_23755_length_3082_cov_5.709283	3082	Tolumonas auensis DSM 9187, complete genome
STL	NODE_23839_length_3074_cov_9.111295	3074	MAG TPA_asm: Myoviridae sp. isolate ctqFk46, partial genome
STL	NODE_240_length_31419_cov_7.512945	31419
STL	NODE_24308_length_3039_cov_3.192694	3039
STL	NODE_24333_length_3037_cov_3.075453	3037
STL	NODE_24388_length_3033_cov_2.555071	3033	Bacteroides uniformis NBRC 113350 DNA, complete genome
STL	NODE_24397_length_3032_cov_3.089016	3032	Pseudomonas furukawaii DNA, complete genome
STL	NODE_24474_length_3026_cov_2.732750	3026
STL	NODE_24636_length_3014_cov_2.834066	3014	Flavobacterium litorale strain WSW3-B6 chromosome, complete genome
STL	NODE_24664_length_3012_cov_3.121407	3012	Phocaeicola vulgatus MG01-10 DNA, complete genome
STL	NODE_24723_length_3007_cov_4.315718	3007	Bacteroides vulgatus strain mpk genome
STL	NODE_24734_length_3007_cov_2.798780	3007	Colwellia psychrerythraea 34H chromosome, complete genome
STL	NODE_24750_length_3006_cov_2.817689	3006	Flavivirga eckloniae strain ECD14 chromosome, complete genome
STL	NODE_24763_length_3005_cov_3.518305	3005	Arsenicicoccus sp. oral taxon 190, complete genome
STL	NODE_24785_length_3004_cov_2.419125	3004	Horticoccus luteus strain KSB-15 chromosome, complete genome
STL	NODE_24873_length_2997_cov_8.784500	2997
STL	NODE_2488_length_10526_cov_3.733932	10526	Prevotella dentalis DSM 3688 chromosome 1, complete sequence
STL	NODE_24937_length_2992_cov_3.123936	2992
STL	NODE_24947_length_2991_cov_4.925068	2991	Elizabethkingia anophelis JUNP 353 DNA, complete genome
STL	NODE_25088_length_2980_cov_4.219829	2980
STL	NODE_25095_length_2979_cov_6.493160	2979
STL	NODE_25111_length_2978_cov_5.878892	2978	Pseudomonas sp. UW4, complete genome
STL	NODE_25235_length_2968_cov_15.165122	2968	Aeromonas caviae KAM345 DNA, complete genome
STL	NODE_25439_length_2955_cov_4.076552	2955	Prevotella copri strain YF2 chromosome
STL	NODE_25440_length_2955_cov_4.033793	2955
STL	NODE_25473_length_2953_cov_3.031746	2953	MAG: Nitrospira sp. isolate UBC1 chromosome
STL	NODE_25535_length_2949_cov_4.511748	2949	Prevotella copri strain YF2 chromosome
STL	NODE_2557_length_10397_cov_12.112744	10397	Cellulophaga algicola DSM 14237 chromosome, complete genome
STL	NODE_25580_length_2946_cov_4.119336	2946	Chromobacterium vaccinii strain 21-1, complete genome
STL	NODE_25588_length_2945_cov_20.099654	2945
STL	NODE_25598_length_2945_cov_3.414533	2945	Janibacter indicus strain YFY001 chromosome, complete genome
STL	NODE_25697_length_2939_cov_3.825243	2939	Prevotella copri strain YF2 chromosome
STL	NODE_25723_length_2937_cov_14.722415	2937	Hydrogenophaga sp. RAC07 chromosome, complete genome
STL	NODE_25754_length_2936_cov_2.421381	2936	Pedobacter sp. HDW13 chromosome, complete genome
STL	NODE_25765_length_2935_cov_2.737847	2935	Massilia sp. WG5 chromosome, complete genome
STL	NODE_25809_length_2932_cov_2.535627	2932
STL	NODE_25864_length_2928_cov_4.497738	2928	Prevotella herbatica WR041 DNA, complete genome
STL	NODE_25887_length_2927_cov_3.461351	2927	Prevotella herbatica WR041 DNA, complete genome
STL	NODE_25892_length_2927_cov_2.842967	2927
STL	NODE_25926_length_2924_cov_4.185430	2924
STL	NODE_26009_length_2919_cov_2.586243	2919	Gordonia bronchialis DSM 43247, complete genome
STL	NODE_26093_length_2914_cov_2.505072	2914	Gordonia rubripertincta strain CWB2, complete genome
STL	NODE_26194_length_2907_cov_3.220547	2907
STL	NODE_26287_length_2901_cov_11.885102	2901	Acidovorax ebreus TPSY, complete genome
STL	NODE_26303_length_2900_cov_2.796485	2900	Phocaeicola vulgatus MG01-07 DNA, complete genome
STL	NODE_26319_length_2899_cov_2.681083	2899	Holophagales bacterium isolate EsbW_18-Q3-R4-48_BAT3C.4_cln chromosom...
STL	NODE_26399_length_2893_cov_9.000000	2893	Flagellimonas sp. HMM57 chromosome, complete genome
STL	NODE_26413_length_2892_cov_8.840324	2892	Aeromonas hydrophila strain 4960 chromosome, complete genome
STL	NODE_26446_length_2890_cov_28.558025	2890	Aeromonas caviae KAM376 DNA, complete genome
STL	NODE_26514_length_2886_cov_5.419993	2886	Aeromonas salmonicida subsp. pectinolytica 34mel chromosome, complete ge...
STL	NODE_26528_length_2885_cov_2.945936	2885	Chitinophaga pinensis DSM 2588, complete genome
STL	NODE_26536_length_2884_cov_4.188759	2884	Rhodococcus sp. RDE2 DNA, complete genome
STL	NODE_26585_length_2881_cov_3.808563	2881	Prevotella copri strain YF2 chromosome
STL	NODE_26641_length_2878_cov_3.496281	2878	Calothrix sp. PCC 7716 DNA, complete genome
STL	NODE_26811_length_2867_cov_4.842817	2867
STL	NODE_26816_length_2867_cov_3.528450	2867	Aeromonas caviae DNA, complete genome, strain: WP5-W18-ESBL-02
STL	NODE_26840_length_2865_cov_2.701423	2865
STL	NODE_26910_length_2860_cov_3.093761	2860	Tolumonas auensis DSM 9187, complete genome
STL	NODE_27099_length_2850_cov_4.656172	2850	Prevotella herbatica WR041 DNA, complete genome
STL	NODE_27291_length_2840_cov_2.239138	2840
STL	NODE_27554_length_2825_cov_2.928520	2825	MAG: uncultured Flavobacteriaceae bacterium isolate T_MB198 genome assem...
STL	NODE_27559_length_2824_cov_11.187793	2824	Alteromonas sp. Mac2 chromosome, complete genome
STL	NODE_2761_length_10014_cov_7.865448	10014
STL	NODE_27717_length_2814_cov_4.019210	2814	Prevotella herbatica WR041 DNA, complete genome
STL	NODE_27790_length_2808_cov_16.200145	2808	Ferribacterium limneticum strain 77 chromosome, complete genome
STL	NODE_27874_length_2803_cov_3.878093	2803
STL	NODE_28022_length_2795_cov_2.704380	2795
STL	NODE_28046_length_2793_cov_6.552593	2793	Aeromonas jandaei JUNP479 DNA, complete genome
STL	NODE_28058_length_2793_cov_2.645727	2793	Flavobacterium sp. KBS0721 chromosome, complete genome
STL	NODE_28081_length_2791_cov_3.426535	2791	Draconibacterium orientale strain FH5T, complete genome
STL	NODE_28133_length_2788_cov_3.568240	2788	Alphaproteobacteria bacterium SO-S41 DNA, complete genome
STL	NODE_28165_length_2786_cov_4.341999	2786	Flavobacterium fluviale strain HYN0086 chromosome, complete genome
STL	NODE_28331_length_2777_cov_4.075312	2777	Gonostomum namibiense 18S ribosomal RNA gene, complete sequence
STL	NODE_28339_length_2776_cov_10.592062	2776	Serratia surfactantfaciens strain YD25 chromosome, complete genome
STL	NODE_28449_length_2770_cov_2.869245	2770	Casimicrobium huifangae strain SJ-1 chromosome, complete genome
STL	NODE_2846_length_9850_cov_3.227769	9850
STL	NODE_28488_length_2768_cov_3.465905	2768	Azoarcus olearius strain BH72 genome assembly
STL	NODE_28513_length_2766_cov_4.085577	2766
STL	NODE_28589_length_2762_cov_3.502401	2762	Prevotella copri strain YF2 chromosome
STL	NODE_28594_length_2762_cov_2.564832	2762
STL	NODE_28615_length_2760_cov_2.726063	2760	Mucilaginibacter sp. PAMC 26640 chromosome, complete genome
STL	NODE_28616_length_2760_cov_2.539002	2760
STL	NODE_28735_length_2752_cov_2.102707	2752
STL	NODE_28803_length_2747_cov_14.591753	2747	Aeromonas caviae DNA, complete genome, strain: WP8-S18-ESBL-04
STL	NODE_28814_length_2747_cov_2.966939	2747
STL	NODE_28862_length_2744_cov_3.829676	2744	MAG: Dechloromonas sp. isolate SSB2 chromosome
STL	NODE_28902_length_2742_cov_7.909937	2742	Luteimonas sp. YGD11-2 chromosome, complete genome
STL	NODE_29005_length_2738_cov_2.808796	2738	Burkholderia gladioli strain ATCC 10248 chromosome 1, complete sequence
STL	NODE_29039_length_2736_cov_2.554644	2736	Gordonia amarae strain BEN368 chromosome, complete genome
STL	NODE_29042_length_2735_cov_14.104104	2735	Ferribacterium limneticum strain 77 chromosome, complete genome
STL	NODE_29063_length_2734_cov_2.501306	2734	Gramella forsetii KT0803 complete circular genome
STL	NODE_29070_length_2733_cov_3.779313	2733	Prevotella copri strain YF2 chromosome
STL	NODE_29088_length_2732_cov_4.431827	2732	Bacteroides fragilis strain S14, complete genome
STL	NODE_29306_length_2721_cov_3.447112	2721	Plasmodium falciparum genome assembly, chromosome: 11
STL	NODE_29308_length_2721_cov_3.186422	2721	Thauera sp. MZ1T, complete genome
STL	NODE_29339_length_2719_cov_5.151276	2719
STL	NODE_29344_length_2719_cov_3.462838	2719	Azoarcus sp. KH32C DNA, complete genome
STL	NODE_29407_length_2715_cov_2.868797	2715
STL	NODE_29480_length_2710_cov_3.726177	2710	Aeromonas caviae DNA, complete genome, strain: WP5-W18-ESBL-02
STL	NODE_29506_length_2709_cov_3.564054	2709	Parashewanella spongiae strain HJ039 chromosome, complete genome
STL	NODE_29517_length_2708_cov_3.763664	2708	Dokdonia sp. 4H-3-7-5, complete genome
STL	NODE_29565_length_2706_cov_2.625047	2706
STL	NODE_29566_length_2706_cov_2.550736	2706
STL	NODE_29576_length_2705_cov_4.136226	2705	Aeromonas hydrophila KAM330 DNA, complete genome
STL	NODE_29663_length_2701_cov_3.470522	2701	Planctomyces sp. SH-PL14, complete genome
STL	NODE_2970_length_9644_cov_5.364272	9644	Prevotella herbatica WR041 DNA, complete genome
STL	NODE_29797_length_2694_cov_10.870405	2694	MAG: Dechloromonas sp. isolate SSD3 chromosome, complete genome
STL	NODE_29800_length_2694_cov_4.847291	2694	Rubrivivax gelatinosus IL144 DNA, complete genome
STL	NODE_29888_length_2690_cov_4.156357	2690	Filimonas lacunae DNA, complete genome, strain: NBRC 104114
STL	NODE_29913_length_2689_cov_3.189825	2689	Panacibacter ginsenosidivorans strain Gsoil1550 chromosome, complete genome
STL	NODE_29934_length_2688_cov_2.830991	2688
STL	NODE_29990_length_2685_cov_12.387452	2685	Pseudomonas resinovorans NBRC 106553 DNA, complete geonome
STL	NODE_30007_length_2685_cov_2.945247	2685
STL	NODE_30043_length_2683_cov_3.947869	2683	Luteimicrobium xylanilyticum strain HY-24 chromosome, complete genome
STL	NODE_30133_length_2679_cov_3.099085	2679
STL	NODE_30178_length_2677_cov_2.918764	2677	Phocaeicola vulgatus MG01-03 DNA, complete genome
STL	NODE_30234_length_2674_cov_3.505918	2674
STL	NODE_30237_length_2674_cov_2.960290	2674	Conus episcopatus mRNA, sequence id; Ep642-SF13
STL	NODE_3023_length_9555_cov_12.595158	9555	Chryseobacterium indologenes. StR 03 DNA, complete genome
STL	NODE_30294_length_2671_cov_2.745031	2671
STL	NODE_30306_length_2670_cov_3.191587	2670	Bacteroides sp. A1C1 chromosome, complete genome
STL	NODE_30384_length_2666_cov_3.162007	2666	Chryseobacterium indoltheticum strain ATCC 27950 chromosome, complete ge...
STL	NODE_30453_length_2662_cov_3.103184	2662	Phocaeicola vulgatus strain FDAARGOS_1099 chromosome
STL	NODE_30503_length_2660_cov_3.271401	2660	Aerosticca soli DNA, complete genome
STL	NODE_30558_length_2657_cov_3.029977	2657
STL	NODE_30567_length_2657_cov_2.405842	2657	Filimonas lacunae DNA, complete genome, strain: NBRC 104114
STL	NODE_30921_length_2639_cov_3.052245	2639	Pseudomonas sp. MPC6 chromosome, complete genome
STL	NODE_30930_length_2638_cov_14.740999	2638	Vibrio spartinae CECT 9026 DNA, chromosome 1, complete sequence
STL	NODE_30931_length_2638_cov_9.321332	2638	Thauera sp. MZ1T, complete genome
STL	NODE_30934_length_2638_cov_6.556330	2638	Rhizobacter gummiphilus strain NS21 chromosome, complete genome
STL	NODE_31000_length_2635_cov_4.400000	2635	Dechloromonas sp. HYN0024 chromosome, complete genome
STL	NODE_31063_length_2632_cov_1.948390	2632	Bacteroides uniformis strain JCM13288 chromosome, complete genome
STL	NODE_31099_length_2630_cov_2.099806	2630	Clostridiales bacterium strain MT110 chromosome, complete genome
STL	NODE_31173_length_2625_cov_4.074319	2625
STL	NODE_31195_length_2624_cov_3.906968	2624
STL	NODE_31231_length_2622_cov_13.853136	2622	Myroides sp. A21, complete genome
STL	NODE_31244_length_2621_cov_3.156274	2621	Prevotella copri strain YF2 chromosome
STL	NODE_31302_length_2618_cov_2.313695	2618	Cicer arietinum chromosome Ca1
STL	NODE_31337_length_2616_cov_2.915658	2616	Myxococcus stipitatus DSM 14675, complete genome
STL	NODE_31432_length_2611_cov_3.816901	2611	Azoarcus sp. KH32C DNA, complete genome
STL	NODE_31462_length_2609_cov_13.117071	2609	Sphaerotilus sp. FB-5 DNA, complete genome
STL	NODE_31466_length_2609_cov_3.836727	2609	Chitinophaga pinensis DSM 2588, complete genome
STL	NODE_31479_length_2609_cov_2.270556	2609
STL	NODE_31488_length_2608_cov_7.237759	2608	Alicycliphilus denitrificans I51 DNA, complete genome
STL	NODE_31546_length_2606_cov_2.772638	2606	Bacteroidales bacterium CF, complete genome
STL	NODE_31640_length_2602_cov_3.016883	2602
STL	NODE_31662_length_2601_cov_4.057738	2601	Arcticibacterium luteifluviistationis strain SM1504 chromosome, complete...
STL	NODE_31709_length_2599_cov_2.710692	2599	Bacteroides uniformis NBRC 113350 DNA, complete genome
STL	NODE_31733_length_2598_cov_2.425088	2598	Flavobacterium sp. Sr18 chromosome, complete genome
STL	NODE_31844_length_2593_cov_3.472025	2593	Chryseobacterium piperi strain ATCC BAA-1782 chromosome, complete genome
STL	NODE_31845_length_2593_cov_3.293144	2593	Uncultured Acidobacteria bacterium clone 23k22 genomic sequence
STL	NODE_31846_length_2593_cov_3.204492	2593
STL	NODE_31852_length_2592_cov_16.691762	2592	Dechloromonas sp. HYN0024 chromosome, complete genome
STL	NODE_31866_length_2592_cov_3.022073	2592	Aeromonas simiae strain A6 chromosome, complete genome
STL	NODE_31871_length_2592_cov_2.610958	2592	Flavisolibacter tropicus strain LCS9 chromosome, complete genome
STL	NODE_31958_length_2588_cov_3.310304	2588	Pseudomonas otitidis MrB4 DNA, complete genome
STL	NODE_32012_length_2586_cov_3.025286	2586	Nitrospira moscoviensis strain NSP M-1, complete genome
STL	NODE_32018_length_2586_cov_2.297511	2586	Leadbetterella byssophila DSM 17132, complete genome
STL	NODE_32061_length_2583_cov_13.513845	2583	Acinetobacter schindleri strain H3 plasmid unnamed1, complete sequence
STL	NODE_32134_length_2580_cov_3.113663	2580	Raoultella planticola strain 7084_4 chromosome
STL	NODE_32274_length_2574_cov_5.233426	2574	Prevotella herbatica WR041 DNA, complete genome
STL	NODE_32279_length_2574_cov_3.362445	2574	Phocaeicola vulgatus MG01-07 DNA, complete genome
STL	NODE_32298_length_2573_cov_4.571088	2573
STL	NODE_32310_length_2573_cov_2.435266	2573	Streptomyces rubrolavendulae strain MJM4426 chromosome, complete genome
STL	NODE_32353_length_2570_cov_14.192843	2570	Chryseobacterium nakagawai strain G0041 chromosome, complete genome
STL	NODE_32358_length_2570_cov_7.068390	2570	Tautonia plasticadhaerens strain ElP chromosome
STL	NODE_32413_length_2568_cov_3.422205	2568	Prevotella copri strain YF2 chromosome
STL	NODE_32441_length_2567_cov_2.646895	2567	Sterolibacteriaceae bacterium M52 DNA, complete genome
STL	NODE_32488_length_2565_cov_2.472510	2565	Bacteroides uniformis NBRC 113350 DNA, complete genome
STL	NODE_32526_length_2563_cov_2.797847	2563
STL	NODE_32579_length_2559_cov_5.950879	2559	Methylobacterium radiotolerans JCM 2831 plasmid pMRAD01, complete sequence
STL	NODE_32601_length_2558_cov_3.741111	2558	Streptococcus suis DAT299 DNA, complete genome
STL	NODE_32605_length_2558_cov_3.248502	2558	Paludibacter propionicigenes WB4, complete genome
STL	NODE_32611_length_2558_cov_2.855374	2558
STL	NODE_32613_length_2558_cov_2.076308	2558	Bradyrhizobium betae strain PL7HG1 chromosome, complete genome
STL	NODE_32644_length_2556_cov_4.343063	2556	Aeromonas hydrophila YL17, complete genome
STL	NODE_32646_length_2556_cov_3.696921	2556	Prevotella copri strain YF2 chromosome
STL	NODE_32709_length_2553_cov_3.854684	2553
STL	NODE_3274_length_9150_cov_15.064321	9150
STL	NODE_3276_length_9148_cov_14.520730	9148	Urechidicola croceus strain LPB0138 chromosome, complete genome
STL	NODE_32821_length_2548_cov_2.105495	2548	Serratia sp. ATCC 39006 chromosome, complete genome
STL	NODE_32832_length_2547_cov_3.369984	2547
STL	NODE_32891_length_2544_cov_11.223383	2544	Aeromonas caviae KAM329 DNA, complete genome
STL	NODE_32931_length_2542_cov_35.985927	2542	Aeromonas caviae KAM339 DNA, complete genome
STL	NODE_32980_length_2540_cov_3.429779	2540
STL	NODE_32990_length_2540_cov_2.430584	2540	Sandaracinus amylolyticus strain DSM 53668, complete genome
STL	NODE_33028_length_2538_cov_5.020137	2538	Aeromonas hydrophila KAM330 DNA, complete genome
STL	NODE_33100_length_2535_cov_3.291532	2535	Prevotella copri strain YF2 chromosome
STL	NODE_33123_length_2534_cov_2.530052	2534	Polymorphospora rubra NBRC 101157 DNA, complete genome
STL	NODE_33144_length_2533_cov_2.653753	2533	Bacteroides ovatus strain ATCC 8483 chromosome, complete genome
STL	NODE_33410_length_2521_cov_3.303731	2521
STL	NODE_33442_length_2519_cov_31.561282	2519	Aeromonas caviae DNA, complete genome, strain: WP8-S18-ESBL-04
STL	NODE_33486_length_2517_cov_2.818440	2517	Paenibacillus sp. FSL R5-0912, complete genome
STL	NODE_33497_length_2516_cov_4.039415	2516	uncultured Aenigmarchaeota archaeon genomic DNA containing deoA-rbcL-e2b...
STL	NODE_33528_length_2515_cov_3.558130	2515	Bacteroides vulgatus strain mpk genome
STL	NODE_33580_length_2513_cov_3.395037	2513
STL	NODE_33587_length_2513_cov_2.648088	2513
STL	NODE_33627_length_2511_cov_3.335912	2511	Aeromonas veronii DNA, complete genome, strain: WP3-W19-ESBL-03
STL	NODE_33638_length_2511_cov_2.285831	2511	Kosakonia sp. MUSA4 chromosome
STL	NODE_33680_length_2509_cov_3.311736	2509	Azospirillum thiophilum strain BV-S chromosome 6, complete sequence
STL	NODE_33692_length_2508_cov_10.798206	2508	Zymobacter palmae IAM14233 DNA, complete genome
STL	NODE_33697_length_2508_cov_5.194863	2508	Polaribacter sp. Hel1_33_78 genome assembly, chromosome: I
STL	NODE_33724_length_2507_cov_2.964927	2507
STL	NODE_33797_length_2503_cov_4.051471	2503
STL	NODE_33809_length_2502_cov_4.993053	2502	Kosakonia cowanii JCM 10956 = DSM 18146 strain 888-76 chromosome, comple...
STL	NODE_3826_length_8424_cov_5.696977	8424	Arachidicoccus sp. BS20 chromosome, complete genome
STL	NODE_3895_length_8345_cov_5.491194	8345	Flavobacterium sp. F-29 chromosome, complete genome
STL	NODE_4127_length_8098_cov_6.254756	8098	Prevotella herbatica WR041 DNA, complete genome
STL	NODE_416_length_24493_cov_11.972093	24493	Cytophaga hutchinsonii ATCC 33406, complete genome
STL	NODE_4173_length_8057_cov_5.983504	8057	Prevotella herbatica WR041 DNA, complete genome
STL	NODE_431_length_24129_cov_20.753842	24129	Draconibacterium orientale strain FH5T, complete genome
STL	NODE_4557_length_7721_cov_3.332507	7721	Chryseobacterium indologenes strain AA5 chromosome, complete genome
STL	NODE_4797_length_7509_cov_5.014086	7509	Prevotella herbatica WR041 DNA, complete genome
STL	NODE_4828_length_7481_cov_14.705764	7481	[Haemophilus] ducreyi strain VAN2 chromosome, complete genome
STL	NODE_4945_length_7384_cov_13.455315	7384
STL	NODE_508_length_22211_cov_15.032271	22211
STL	NODE_5110_length_7261_cov_3.800028	7261	Phocaeicola vulgatus strain VIC01 chromosome, complete genome
STL	NODE_5202_length_7204_cov_9.848370	7204	Haliscomenobacter hydrossis DSM 1100 chromosome, complete genome
STL	NODE_5327_length_7122_cov_3.897552	7122	Flammeovirgaceae bacterium 311, complete genome
STL	NODE_5388_length_7083_cov_4.429567	7083	Panacibacter ginsenosidivorans strain Gsoil1550 chromosome, complete genome
STL	NODE_5418_length_7065_cov_13.261198	7065
STL	NODE_542_length_21426_cov_12.737027	21426	Chitinophaga sp. MD30 chromosome
STL	NODE_5437_length_7055_cov_5.356714	7055	Polynucleobacter asymbioticus strain MWH-RechtKolB chromosome, complete ...
STL	NODE_5533_length_6975_cov_4.907225	6975	Prevotella herbatica WR041 DNA, complete genome
STL	NODE_5723_length_6838_cov_3.656347	6838	Moritella marina ATCC 15381 strain MP-1 chromosome, complete genome
STL	NODE_599_length_20512_cov_14.391944	20512	Clostridium aceticum strain DSM 1496, complete genome
STL	NODE_617_length_20293_cov_14.555045	20293	Flavobacterium sp. CS20 chromosome, complete genome
STL	NODE_6619_length_6338_cov_4.310839	6338	Denitratisoma sp. DHT3 genome
STL	NODE_6822_length_6236_cov_4.525320	6236	Janibacter indicus strain YFY001 chromosome, complete genome
STL	NODE_7136_length_6090_cov_3.389064	6090
STL	NODE_7195_length_6058_cov_12.850408	6058
STL	NODE_7274_length_6021_cov_2.972679	6021	Flavivirga eckloniae strain ECD14 chromosome, complete genome
STL	NODE_7356_length_5985_cov_33.395953	5985	Aeromonas sp. WP2-W18-CRE-05 DNA, complete genome, strain: WP2-W18-CRE-05
STL	NODE_7499_length_5928_cov_31.455474	5928	Aeromonas caviae KAM376 DNA, complete genome
STL	NODE_770_length_18444_cov_14.028658	18444	Bacteroidetes bacterium isolate SSA2 chromosome
STL	NODE_7828_length_5795_cov_3.271603	5795	Uncultured Sphingobacteria bacterium, whole genome shotgun sequence
STL	NODE_7902_length_5760_cov_4.106398	5760	Aporophyla lueneburgensis genome assembly, chromosome: 26
STL	NODE_797_length_18223_cov_11.289025	18223	Bacterium SCSIO 12643 chromosome, complete genome
STL	NODE_8007_length_5712_cov_4.239880	5712	Phocaeicola vulgatus MG01-03 DNA, complete genome
STL	NODE_8033_length_5701_cov_4.200319	5701	Prevotella herbatica WR041 DNA, complete genome
STL	NODE_8099_length_5677_cov_5.080043	5677	Flavobacterium psychrophilum strain 5 genome
STL	NODE_8196_length_5640_cov_3.753805	5640	Intrasporangium calvum DSM 43043, complete genome
STL	NODE_8210_length_5635_cov_4.101971	5635	Prevotella ruminicola 23, complete genome
STL	NODE_8227_length_5626_cov_6.271944	5626	Ferruginibacter lapsinanis strain KACC 15035 chromosome, complete genome
STL	NODE_8375_length_5562_cov_4.898856	5562	Pseudomonas alcaligenes KAM426 DNA, complete genome
STL	NODE_8669_length_5459_cov_5.295522	5459	Cryptocephalus moraei genome assembly, chromosome: 4
STL	NODE_8739_length_5437_cov_3.536603	5437	Janibacter indicus strain YFY001 chromosome, complete genome
STL	NODE_8770_length_5427_cov_4.275130	5427	Prevotella copri strain YF2 chromosome
STL	NODE_9107_length_5313_cov_5.176683	5313	Prevotella herbatica WR041 DNA, complete genome
STL	NODE_9182_length_5290_cov_5.282521	5290	Prevotella herbatica WR041 DNA, complete genome
STL	NODE_9371_length_5225_cov_8.031335	5225
STL	NODE_9721_length_5122_cov_7.124531	5122	Planctomycetes bacterium strain ZRK32 chromosome, complete genome
STL	NODE_9776_length_5105_cov_3.386139	5105
STL	NODE_9787_length_5103_cov_4.002179	5103	Acinetobacter baumannii OCU_Ac18 DNA, complete genome
STL	NODE_9821_length_5093_cov_3.047836	5093
STL	NODE_9825_length_5091_cov_3.069500	5091	Prevotella copri strain YF2 chromosome
STL	NODE_9869_length_5079_cov_4.203225	5079	Flammeovirgaceae bacterium 311, complete genome
STL	NODE_9870_length_5078_cov_12.974915	5078
STL	NODE_9886_length_5073_cov_3.492427	5073	Flavobacterium columnare ATCC 49512, complete genome
STL	NODE_9898_length_5068_cov_13.343706	5068
SWH	NODE_10001_length_6813_cov_5.536105	6813	Streptococcus salivarius strain ATCC 25975, complete genome
SWH	NODE_10014_length_6807_cov_6.290877	6807	Bacteroides uniformis NBRC 113350 DNA, complete genome
SWH	NODE_10051_length_6788_cov_12.870637	6788	Streptococcus gallolyticus subsp. gallolyticus DSM 16831 chromosome, com...
SWH	NODE_10067_length_6781_cov_4.442759	6781	[Ruminococcus] gnavus ATCC 29149 chromosome, complete genome
SWH	NODE_10232_length_6703_cov_6.690884	6703	MAG: Bacteroidales bacterium isolate nC33_bin.253.fa chromosome, comp...
SWH	NODE_10237_length_6700_cov_20.765839	6700	Bacteroides uniformis NBRC 113350 DNA, complete genome
SWH	NODE_10256_length_6689_cov_20.151945	6689	Streptococcus parasuis SUT-380 DNA, complete genome
SWH	NODE_10272_length_6683_cov_14.659928	6683	Blautia massiliensis strain FDAARGOS_1576 chromosome, complete genome
SWH	NODE_10275_length_6683_cov_4.486421	6683	Bacteroides stercoris ATCC 43183 chromosome, complete genome
SWH	NODE_10318_length_6666_cov_15.409923	6666	MAG TPA_asm: Siphoviridae sp. isolate ctQkF2, partial genome
SWH	NODE_10327_length_6662_cov_8.731800	6662
SWH	NODE_10398_length_6631_cov_4.511557	6631	Vibrio atlanticus CECT 7223 DNA, chromosome 1, complete sequence
SWH	NODE_10403_length_6629_cov_13.713416	6629	Streptococcus suis DAT299 DNA, complete genome
SWH	NODE_10426_length_6621_cov_9.791959	6621
SWH	NODE_10518_length_6590_cov_31.153022	6590
SWH	NODE_10531_length_6586_cov_11.884244	6586
SWH	NODE_10548_length_6576_cov_24.100905	6576	Bacteroides fragilis strain BFG-95 chromosome, complete genome
SWH	NODE_10580_length_6566_cov_4.620028	6566	Tannerella forsythia 3313 DNA, complete genome
SWH	NODE_10618_length_6552_cov_4.955518	6552	Bacteroides fragilis strain DCMOUH0042B chromosome, complete genome
SWH	NODE_10637_length_6545_cov_15.626502	6545	Lachnospiraceae bacterium KM106-2 DNA, complete genome
SWH	NODE_10687_length_6527_cov_21.880717	6527	Dorea longicatena strain VE303-06 chromosome, complete genome
SWH	NODE_10699_length_6524_cov_3.703509	6524	Streptococcus salivarius 57.I, complete genome
SWH	NODE_10742_length_6509_cov_4.758134	6509	Prevotella intermedia strain KCOM 1949 chromosome 2, complete sequence
SWH	NODE_1074_length_23613_cov_9.527379	23613	Alsophila aescularia genome assembly, chromosome: 11
SWH	NODE_10771_length_6494_cov_6.041932	6494
SWH	NODE_10789_length_6488_cov_6.164931	6488	Prevotella herbatica WR041 DNA, complete genome
SWH	NODE_10840_length_6472_cov_4.620383	6472
SWH	NODE_11023_length_6407_cov_5.191751	6407	Bacteroides intestinalis strain APC919/174 chromosome, complete genome
SWH	NODE_11024_length_6407_cov_3.307935	6407	[Ruminococcus] gnavus ATCC 29149 chromosome, complete genome
SWH	NODE_11030_length_6406_cov_4.317430	6406	[Ruminococcus] gnavus ATCC 29149 chromosome, complete genome
SWH	NODE_11094_length_6383_cov_4.641119	6383
SWH	NODE_11128_length_6370_cov_7.453682	6370	Bacteroides sp. A1C1 chromosome, complete genome
SWH	NODE_11163_length_6359_cov_17.986834	6359	Bacteroides thetaiotaomicron F9-2 DNA, nearly complete genome
SWH	NODE_11171_length_6354_cov_7.350691	6354	Methanobrevibacter olleyae strain YLM1 chromosome, complete genome
SWH	NODE_11224_length_6336_cov_4.008597	6336	Anaerostipes hadrus strain BPB5, complete genome
SWH	NODE_11256_length_6323_cov_6.370134	6323	Parabacteroides goldsteinii strain BFG-241 chromosome, complete genome
SWH	NODE_11311_length_6299_cov_46.110026	6299	Bacteroides salyersiae strain CL06T03C19 chromosome, complete genome
SWH	NODE_11325_length_6296_cov_6.374459	6296	[Ruminococcus] gnavus ATCC 29149 chromosome, complete genome
SWH	NODE_11392_length_6271_cov_21.908462	6271	MAG TPA_asm: Bacteriophage sp. isolate ctRhd7, partial genome
SWH	NODE_11403_length_6267_cov_24.118158	6267	Streptococcus parasuis SUT-380 DNA, complete genome
SWH	NODE_11440_length_6255_cov_3.860000	6255	Bacteroides fragilis strain S14, complete genome
SWH	NODE_11469_length_6242_cov_3.723129	6242	Spirosoma sp. KCTC 42546 chromosome, complete genome
SWH	NODE_11475_length_6239_cov_24.687904	6239	Phocaeicola vulgatus MG01-03 DNA, complete genome
SWH	NODE_11505_length_6230_cov_53.416842	6230	Prevotella herbatica WR041 DNA, complete genome
SWH	NODE_11510_length_6230_cov_4.348664	6230
SWH	NODE_11545_length_6219_cov_3.147469	6219	Bacteroides eggerthii strain FDAARGOS_1221 chromosome
SWH	NODE_11617_length_6197_cov_4.894334	6197	Strongyloides venezuelensis genome assembly S_venezuelensis_HH1, scaffol...
SWH	NODE_11621_length_6196_cov_3.791728	6196	Blautia sp. SC05B48 chromosome, complete genome
SWH	NODE_11626_length_6194_cov_6.626649	6194	MAG TPA_asm: Myoviridae sp. isolate ctFWN16, partial genome
SWH	NODE_11631_length_6192_cov_57.303243	6192	Microbacterium sp. TPU 3598 DNA, complete genome
SWH	NODE_11701_length_6166_cov_16.059401	6166
SWH	NODE_11709_length_6164_cov_4.373875	6164	Roseburia sp. NSJ-69 chromosome, complete genome
SWH	NODE_11741_length_6155_cov_4.580164	6155	Prevotella copri strain YF2 chromosome
SWH	NODE_11744_length_6153_cov_18.196950	6153	Roseburia sp. NSJ-69 chromosome, complete genome
SWH	NODE_11757_length_6151_cov_5.425689	6151	Pseudopedobacter saltans DSM 12145 chromosome, complete genome
SWH	NODE_11762_length_6149_cov_23.618641	6149
SWH	NODE_11831_length_6124_cov_46.953534	6124	Parabacteroides distasonis strain FDAARGOS_615 chromosome
SWH	NODE_11933_length_6096_cov_24.206588	6096	Blautia sp. SC05B48 chromosome, complete genome
SWH	NODE_11994_length_6078_cov_60.380707	6078	Bacteroides salyersiae strain CL06T03C19 chromosome, complete genome
SWH	NODE_12009_length_6071_cov_4.068650	6071	MAG TPA_asm: Podoviridae sp. isolate ctpBs41, partial genome
SWH	NODE_12011_length_6070_cov_4.669327	6070	Bifidobacterium longum subsp. longum KACC 91563, complete genome
SWH	NODE_12168_length_6020_cov_4.477452	6020	Bacteroides fragilis strain Q1F2 chromosome, complete genome
SWH	NODE_12239_length_5999_cov_4.291050	5999	Bacteroides uniformis NBRC 113350 plasmid pBUN1 DNA, complete genome
SWH	NODE_12290_length_5985_cov_13.918381	5985	Blautia wexlerae strain NB2B-9-FAA chromosome
SWH	NODE_1229_length_22343_cov_12.764088	22343	MAG TPA_asm: Siphoviridae sp. isolate ctU728, partial genome
SWH	NODE_12355_length_5967_cov_4.160014	5967	Clostridium baratii str. Sullivan, complete genome
SWH	NODE_12356_length_5966_cov_6.686347	5966	Prevotella copri strain YF2 chromosome
SWH	NODE_12387_length_5956_cov_16.748178	5956	Blautia sp. SC05B48 chromosome, complete genome
SWH	NODE_12404_length_5952_cov_4.771748	5952	Faecalibacterium prausnitzii strain Fp77 chromosome, complete genome
SWH	NODE_12416_length_5948_cov_5.185474	5948	Anaerostipes hadrus strain BPB5, complete genome
SWH	NODE_12478_length_5922_cov_14.917334	5922	[Ruminococcus] gnavus ATCC 29149 chromosome, complete genome
SWH	NODE_12553_length_5899_cov_24.909480	5899	Streptococcus parasuis SUT-380 DNA, complete genome
SWH	NODE_12564_length_5896_cov_11.956857	5896	Streptococcus suis D12, complete genome
SWH	NODE_12596_length_5889_cov_5.760199	5889	Parabacteroides merdae strain CL06T03C08 chromosome, complete genome
SWH	NODE_12647_length_5872_cov_4.667354	5872	Bacteroides faecis strain BFG-493 chromosome, complete genome
SWH	NODE_12690_length_5861_cov_4.137272	5861	Parabacteroides sp. CT06 chromosome, complete genome
SWH	NODE_12705_length_5857_cov_18.107894	5857	Acinetobacter johnsonii strain LXL_C1 chromosome, complete genome
SWH	NODE_1279_length_21938_cov_24.357812	21938	Bacteroides uniformis strain FDAARGOS_901 chromosome
SWH	NODE_12803_length_5825_cov_3.967418	5825	[Ruminococcus] gnavus ATCC 29149 chromosome, complete genome
SWH	NODE_12819_length_5819_cov_21.168286	5819	MAG TPA_asm: Siphoviridae sp. isolate ctou512, partial genome
SWH	NODE_12823_length_5819_cov_4.095246	5819	Streptococcus salivarius 57.I, complete genome
SWH	NODE_13001_length_5769_cov_5.343017	5769	Anaerostipes hadrus strain BPB5, complete genome
SWH	NODE_13020_length_5762_cov_13.944454	5762	Streptococcus parasuis SUT-286 DNA, complete genome
SWH	NODE_13056_length_5754_cov_22.029303	5754	Phocaeicola coprophilus strain FDAARGOS_1220 chromosome, complete genome
SWH	NODE_13059_length_5753_cov_9.872236	5753	Blautia sp. SC05B48 chromosome, complete genome
SWH	NODE_13063_length_5752_cov_4.527471	5752	Bifidobacterium adolescentis ATCC 15703 DNA, complete genome
SWH	NODE_13097_length_5743_cov_4.272855	5743	Burkholderiales bacterium GJ-E10 DNA, complete genome
SWH	NODE_13102_length_5741_cov_4.830285	5741	Anaerostipes hadrus strain BPB5, complete genome
SWH	NODE_13105_length_5740_cov_8.467194	5740	[Eubacterium] rectale ATCC 33656 chromosome, complete genome
SWH	NODE_13123_length_5736_cov_14.163704	5736	Blautia sp. SC05B48 chromosome, complete genome
SWH	NODE_13128_length_5735_cov_5.013556	5735	Blautia sp. SC05B48 chromosome, complete genome
SWH	NODE_13250_length_5700_cov_19.859167	5700	MAG TPA_asm: Bacteriophage sp. isolate ctRhd7, partial genome
SWH	NODE_13325_length_5682_cov_5.496890	5682	Roseburia intestinalis strain NB2A 31_NB chromosome
SWH	NODE_13350_length_5674_cov_3.264282	5674	MAG TPA_asm: Siphoviridae sp. isolate ctSHe1, partial genome
SWH	NODE_13361_length_5671_cov_4.348647	5671
SWH	NODE_13386_length_5666_cov_4.150953	5666	Anaerostipes hadrus strain BPB5, complete genome
SWH	NODE_13450_length_5651_cov_3.742316	5651	Blautia wexlerae strain NB2B-9-FAA chromosome
SWH	NODE_13469_length_5644_cov_8.181249	5644	[Eubacterium] rectale ATCC 33656 chromosome, complete genome
SWH	NODE_13589_length_5613_cov_3.225621	5613	Roseburia intestinalis strain NB2A 31_NB chromosome
SWH	NODE_13746_length_5574_cov_7.917195	5574	Prevotella copri strain YF2 chromosome
SWH	NODE_13813_length_5559_cov_22.747638	5559	Aeromonas caviae DNA, complete genome, strain: WP5-W18-ESBL-02
SWH	NODE_13877_length_5542_cov_4.990159	5542	Rosculus vulgaris isolate GS7C small subunit ribosomal RNA gene, partial...
SWH	NODE_13879_length_5541_cov_33.718739	5541	Prevotella intermedia DNA, complete genome, strain: OMA14, chromosome: I
SWH	NODE_13891_length_5538_cov_4.667883	5538	MAG TPA_asm: Caudovirales sp. isolate ctjEY1, partial genome
SWH	NODE_13910_length_5533_cov_8.227273	5533	Phocaeicola dorei strain DSM 17855 chromosome, complete genome
SWH	NODE_13925_length_5530_cov_9.219726	5530	Streptococcus halotolerans strain HTS9 chromosome, complete genome
SWH	NODE_13971_length_5517_cov_4.249725	5517	Lachnospiraceae bacterium Choco86 DNA, complete genome
SWH	NODE_13987_length_5511_cov_4.842742	5511	MAG TPA_asm: Bacteriophage sp. isolate ctcQf5, partial genome
SWH	NODE_13990_length_5510_cov_47.078093	5510
SWH	NODE_13991_length_5510_cov_11.191751	5510	Olsenella sp. GAM18 DNA, complete genome
SWH	NODE_1400_length_20999_cov_7.135791	20999	Prevotella herbatica WR041 DNA, complete genome
SWH	NODE_1409_length_20928_cov_6.386911	20928	Prevotella herbatica WR041 DNA, complete genome
SWH	NODE_14136_length_5473_cov_15.247693	5473	Blautia sp. SC05B48 chromosome, complete genome
SWH	NODE_14154_length_5469_cov_18.669006	5469	Bacteroides salanitronis DSM 18170, complete genome
SWH	NODE_14164_length_5467_cov_23.387472	5467	Bacteroides vulgatus ATCC 8482, complete genome
SWH	NODE_14216_length_5456_cov_4.368821	5456	Fibrobacteres bacterium isolate Fred_18-Q3-R57-64_MAXAC.109_cln chromoso...
SWH	NODE_14239_length_5450_cov_5.278591	5450	Blautia sp. SC05B48 chromosome, complete genome
SWH	NODE_14259_length_5445_cov_5.864935	5445
SWH	NODE_14279_length_5441_cov_4.609915	5441	Anaerostipes hadrus strain BPB5, complete genome
SWH	NODE_14335_length_5425_cov_4.035754	5425	Prevotella copri strain YF2 chromosome
SWH	NODE_14353_length_5421_cov_4.728848	5421	Bacteroides ovatus strain 3725 D1 iv chromosome, complete genome
SWH	NODE_14431_length_5406_cov_6.228929	5406	Bacteroides thetaiotaomicron F9-2 DNA, nearly complete genome
SWH	NODE_14442_length_5404_cov_4.200411	5404	Apotomis betuletana genome assembly, chromosome: 7
SWH	NODE_14471_length_5397_cov_13.380756	5397	Bifidobacterium pseudocatenulatum strain 12 chromosome, complete genome
SWH	NODE_14472_length_5397_cov_10.497941	5397	Streptococcus suis strain SRD478 chromosome, complete genome
SWH	NODE_14510_length_5388_cov_2.721733	5388	Bacteroidales bacterium CF, complete genome
SWH	NODE_14511_length_5387_cov_5.503563	5387	Blautia sp. SC05B48 chromosome, complete genome
SWH	NODE_14564_length_5375_cov_17.207331	5375	Bacteroides sp. A1C1 chromosome, complete genome
SWH	NODE_14578_length_5370_cov_10.082408	5370	Polaribacter sp. SA4-12 chromosome, partial genome
SWH	NODE_14579_length_5370_cov_8.256068	5370	[Eubacterium] rectale ATCC 33656 chromosome, complete genome
SWH	NODE_14646_length_5353_cov_15.851453	5353	Blautia wexlerae strain NB2B-9-FAA chromosome
SWH	NODE_14649_length_5353_cov_4.998301	5353	Lachnospiraceae bacterium TB5 DNA, complete genome
SWH	NODE_14694_length_5339_cov_43.308857	5339	Prevotella copri strain YF2 chromosome
SWH	NODE_14696_length_5339_cov_15.733535	5339	Blautia sp. SC05B48 chromosome, complete genome
SWH	NODE_14723_length_5333_cov_21.132815	5333	Prevotella sp. oral taxon 475 strain F0059 chromosome, complete genome
SWH	NODE_14730_length_5332_cov_3.797423	5332	Blautia wexlerae strain NB2B-9-FAA chromosome
SWH	NODE_14814_length_5313_cov_5.611259	5313	Bacteroides ovatus strain BFG-107 chromosome, complete genome
SWH	NODE_1486_length_20308_cov_11.977534	20308	Prevotella copri strain YF2 chromosome
SWH	NODE_14888_length_5296_cov_8.021942	5296	Bacteroides ovatus strain ATCC 8483 chromosome, complete genome
SWH	NODE_14938_length_5285_cov_8.822562	5285	MAG: Phocaeicola vulgatus isolate nC29_bin.31.fa chromosome
SWH	NODE_14999_length_5272_cov_5.082615	5272	Anaerostipes hadrus strain BPB5, complete genome
SWH	NODE_15040_length_5265_cov_4.664107	5265	Roseburia intestinalis strain NB2A 31_NB chromosome
SWH	NODE_15076_length_5256_cov_5.261296	5256	Parabacteroides distasonis strain FDAARGOS_759 chromosome, complete genome
SWH	NODE_15080_length_5255_cov_7.637308	5255	Sorangium cellulosum 'So ce 56' complete genome
SWH	NODE_15093_length_5253_cov_7.787418	5253	Blautia argi strain KCTC 15426 chromosome, complete genome
SWH	NODE_15245_length_5220_cov_14.751791	5220	Homo sapiens DNA, chromosome 16, nearly complete genome
SWH	NODE_15274_length_5212_cov_4.094629	5212	[Eubacterium] rectale ATCC 33656 chromosome, complete genome
SWH	NODE_15276_length_5211_cov_12.422808	5211	Fibrobacteres bacterium isolate Fred_18-Q3-R57-64_MAXAC.109_cln chromoso...
SWH	NODE_15361_length_5195_cov_3.892218	5195	Blautia wexlerae strain NB2B-9-FAA chromosome
SWH	NODE_15391_length_5189_cov_3.224192	5189	MAG TPA_asm: Siphoviridae sp. isolate ctwTe15, partial genome
SWH	NODE_15398_length_5187_cov_7.469213	5187	Prevotella melaninogenica ATCC 25845 chromosome I, complete sequence
SWH	NODE_15432_length_5179_cov_36.440086	5179	Bacteroides cellulosilyticus strain WH2 chromosome, complete genome
SWH	NODE_15445_length_5175_cov_9.516602	5175	Prevotella herbatica WR041 DNA, complete genome
SWH	NODE_15446_length_5175_cov_3.521484	5175	Dorea longicatena strain NB2A-3-NA chromosome
SWH	NODE_15460_length_5170_cov_3.984360	5170	Anaerostipes hadrus strain BPB5, complete genome
SWH	NODE_15499_length_5162_cov_3.762483	5162	Bacteroides fragilis strain BOB25, complete genome
SWH	NODE_15518_length_5159_cov_3.506661	5159	Flavobacterium johnsoniae UW101, complete genome
SWH	NODE_15659_length_5130_cov_10.499507	5130	Streptococcus uberis 0140J complete genome
SWH	NODE_15671_length_5127_cov_17.407137	5127	Bacteroides caecimuris strain I48 chromosome, complete genome
SWH	NODE_15716_length_5116_cov_4.362181	5116	Bacteroides salanitronis DSM 18170, complete genome
SWH	NODE_15780_length_5101_cov_15.611970	5101	Prevotella herbatica WR041 DNA, complete genome
SWH	NODE_15827_length_5094_cov_3.689819	5094	Medicago truncatula strain A17 clone mth2-6j14, complete sequence
SWH	NODE_15853_length_5088_cov_4.698391	5088	Anaerostipes hadrus strain BPB5, complete genome
SWH	NODE_15870_length_5084_cov_29.218533	5084	Homo sapiens BAC clone RP11-51I5 from 2, complete sequence
SWH	NODE_15900_length_5079_cov_17.323646	5079	Lactobacillus amylovorus GRL 1112, complete genome
SWH	NODE_15939_length_5069_cov_8.795174	5069
SWH	NODE_15953_length_5065_cov_37.319361	5065	Citrobacter braakii strain FDAARGOS_290 chromosome, complete genome
SWH	NODE_16113_length_5037_cov_5.937776	5037
SWH	NODE_16225_length_5018_cov_3.386057	5018	Microbacterium aurum strain KACC 15219, complete genome
SWH	NODE_16240_length_5014_cov_12.030853	5014	Crenobacter cavernae strain K1W11S-77 chromosome
SWH	NODE_16245_length_5013_cov_4.473175	5013	MAG TPA_asm: CrAss-like virus sp. isolate ctYCJ2, partial genome
SWH	NODE_16270_length_5008_cov_3.993741	5008	Anaerostipes hadrus strain BPB5, complete genome
SWH	NODE_16273_length_5007_cov_15.307754	5007	Olsenella sp. GAM18 DNA, complete genome
SWH	NODE_16301_length_5002_cov_21.006266	5002	Prevotella dentalis DSM 3688 chromosome 1, complete sequence
SWH	NODE_16333_length_4995_cov_19.649190	4995	Parabacteroides sp. CT06 chromosome, complete genome
SWH	NODE_16572_length_4948_cov_16.876967	4948	Blautia wexlerae strain NB2B-9-FAA chromosome
SWH	NODE_16606_length_4943_cov_4.960720	4943	Pedobacter steynii strain DX4 chromosome, complete genome
SWH	NODE_1660_length_19125_cov_24.086156	19125	Bacteroides uniformis strain JCM13288 chromosome, complete genome
SWH	NODE_16664_length_4933_cov_5.778598	4933	Blautia wexlerae strain NB2B-9-FAA chromosome
SWH	NODE_16667_length_4933_cov_3.581796	4933	MAG TPA_asm: Siphoviridae sp. isolate ctQBG1, partial genome
SWH	NODE_16672_length_4932_cov_5.582940	4932	Flavobacterium sp. F-29 chromosome, complete genome
SWH	NODE_16685_length_4930_cov_5.691282	4930	Bacteroides thetaiotaomicron strain 7330 chromosome, complete genome
SWH	NODE_16700_length_4929_cov_3.603406	4929
SWH	NODE_16849_length_4903_cov_3.950701	4903	[Ruminococcus] gnavus ATCC 29149 chromosome, complete genome
SWH	NODE_16878_length_4898_cov_4.702044	4898	Bifidobacterium pseudocatenulatum DSM 20438 = JCM 1200 = LMG 10505 DNA, ...
SWH	NODE_16879_length_4898_cov_4.118935	4898	Bacteroides vulgatus strain mpk genome
SWH	NODE_16881_length_4897_cov_23.497935	4897	Bacteroides fragilis strain DCMOUH0042B chromosome, complete genome
SWH	NODE_17048_length_4868_cov_3.145855	4868	Prevotella intermedia strain KCOM 2033 chromosome, complete genome
SWH	NODE_17059_length_4865_cov_5.311435	4865	Lawsonibacter asaccharolyticus strain OA10 chromosome, complete genome
SWH	NODE_17157_length_4845_cov_6.392067	4845	Prevotella copri DSM 18205 strain FDAARGOS_1573 chromosome, complete genome
SWH	NODE_17189_length_4840_cov_4.179728	4840
SWH	NODE_17203_length_4837_cov_44.951066	4837	Prevotella copri strain YF2 chromosome
SWH	NODE_17266_length_4828_cov_5.031217	4828	Roseburia hominis A2-183, complete genome
SWH	NODE_17267_length_4827_cov_58.617351	4827	Prevotella copri strain YF2 chromosome
SWH	NODE_17365_length_4813_cov_4.702606	4813
SWH	NODE_17477_length_4797_cov_4.603754	4797	[Ruminococcus] gnavus ATCC 29149 chromosome, complete genome
SWH	NODE_17480_length_4796_cov_8.283063	4796	Prevotella herbatica WR041 DNA, complete genome
SWH	NODE_17511_length_4792_cov_3.254169	4792	Parabacteroides merdae strain CL06T03C08 chromosome, complete genome
SWH	NODE_17550_length_4784_cov_3.349968	4784	MAG TPA_asm: Siphoviridae sp. isolate ctZoF2, partial genome
SWH	NODE_17607_length_4773_cov_4.683128	4773	Phocaeicola vulgatus MG01-07 DNA, complete genome
SWH	NODE_17659_length_4761_cov_6.376541	4761	Anaerostipes hadrus strain BPB5, complete genome
SWH	NODE_17746_length_4746_cov_5.666382	4746
SWH	NODE_17763_length_4742_cov_19.083209	4742	Streptococcus parasuis SUT-380 DNA, complete genome
SWH	NODE_17779_length_4739_cov_24.074295	4739	Bacteroides uniformis NBRC 113350 DNA, complete genome
SWH	NODE_17786_length_4739_cov_2.589026	4739	Roseburia sp. NSJ-69 chromosome, complete genome
SWH	NODE_17797_length_4737_cov_3.308629	4737	Blautia producta strain DSM 2950 chromosome, complete genome
SWH	NODE_17823_length_4733_cov_5.734502	4733	Phocaeicola vulgatus strain VIC01 chromosome, complete genome
SWH	NODE_17877_length_4726_cov_12.547206	4726	Bacteroides xylanisolvens strain APCS1/XY chromosome, complete genome
SWH	NODE_17882_length_4725_cov_6.299358	4725	Prevotella herbatica WR041 DNA, complete genome
SWH	NODE_17896_length_4722_cov_5.256910	4722	Bacteroides fragilis strain GUT04 chromosome, complete genome
SWH	NODE_17910_length_4720_cov_3.647803	4720	Anaerostipes hadrus strain BPB5, complete genome
SWH	NODE_17920_length_4719_cov_3.487993	4719	Prevotella fusca JCM 17724 strain W1435 chromosome 1, complete sequence
SWH	NODE_17931_length_4717_cov_5.938009	4717	Bifidobacterium adolescentis ATCC 15703 DNA, complete genome
SWH	NODE_17992_length_4709_cov_4.216373	4709
SWH	NODE_18066_length_4697_cov_4.538346	4697	Blautia sp. SC05B48 chromosome, complete genome
SWH	NODE_18081_length_4693_cov_10.558215	4693	Bacteroides uniformis NBRC 113350 DNA, complete genome
SWH	NODE_18119_length_4686_cov_5.044267	4686	Cryptocephalus moraei genome assembly, chromosome: 4
SWH	NODE_18127_length_4685_cov_4.348164	4685	Anaerostipes hadrus strain BPB5, complete genome
SWH	NODE_18128_length_4685_cov_4.216199	4685	Anaerostipes hadrus strain BPB5, complete genome
SWH	NODE_18130_length_4684_cov_14.882264	4684	Blautia sp. SC05B48 chromosome, complete genome
SWH	NODE_18178_length_4677_cov_4.107096	4677	Anaerostipes hadrus strain BPB5, complete genome
SWH	NODE_18185_length_4676_cov_4.707206	4676	Bacteroides thetaiotaomicron strain CL06T03C18 chromosome, complete genome
SWH	NODE_18214_length_4672_cov_3.940221	4672	Faecalibacterium prausnitzii strain Fp944 chromosome, complete genome
SWH	NODE_18224_length_4669_cov_18.090594	4669	Bacteroides thetaiotaomicron VPI-5482, complete genome
SWH	NODE_18261_length_4665_cov_3.970282	4665	Bacteroides fragilis strain DCMOUH0017B chromosome, complete genome
SWH	NODE_18316_length_4656_cov_3.485981	4656	Parabacteroides merdae strain CL06T03C08 chromosome, complete genome
SWH	NODE_18360_length_4649_cov_25.187201	4649	Anaerostipes hadrus strain BPB5, complete genome
SWH	NODE_18368_length_4648_cov_13.389723	4648	Bacteroides salanitronis DSM 18170, complete genome
SWH	NODE_18415_length_4642_cov_4.098321	4642	Anaerostipes hadrus strain BPB5, complete genome
SWH	NODE_18435_length_4639_cov_6.607984	4639	Bacteroides uniformis NBRC 113350 DNA, complete genome
SWH	NODE_18446_length_4637_cov_4.239633	4637	Blautia sp. SC05B48 chromosome, complete genome
SWH	NODE_18500_length_4629_cov_3.610625	4629	Anaerostipes hadrus strain BPB5, complete genome
SWH	NODE_18535_length_4624_cov_4.959291	4624	Anorthoa munda genome assembly, chromosome: 22
SWH	NODE_18567_length_4619_cov_4.180324	4619	Bacteroides cellulosilyticus strain PL2022 chromosome, complete genome
SWH	NODE_18578_length_4617_cov_17.167690	4617	Prevotella copri strain YF2 chromosome
SWH	NODE_1863_length_18161_cov_13.899094	18161	Trypanosoma brucei chromosome 3 clone RPCI93-28C22, complete sequence
SWH	NODE_18708_length_4599_cov_4.566461	4599	Prevotella copri strain YF2 chromosome
SWH	NODE_18722_length_4598_cov_2.934845	4598	Dorea longicatena strain VE303-06 chromosome, complete genome
SWH	NODE_18734_length_4595_cov_15.499780	4595	Blautia sp. SC05B48 chromosome, complete genome
SWH	NODE_18754_length_4593_cov_31.562362	4593	Prevotella copri strain YF2 chromosome
SWH	NODE_18763_length_4593_cov_3.954606	4593	Blautia sp. SC05B48 chromosome, complete genome
SWH	NODE_18832_length_4582_cov_5.468964	4582	Anaerostipes hadrus strain BPB5, complete genome
SWH	NODE_18886_length_4574_cov_6.099801	4574	Capnocytophaga sputigena strain D1179 chromosome, complete genome
SWH	NODE_18916_length_4569_cov_4.572663	4569	Bifidobacterium longum subsp. longum strain NCIMB8809, complete genome
SWH	NODE_18956_length_4561_cov_3.671771	4561
SWH	NODE_18989_length_4556_cov_3.687181	4556	MAG TPA_asm: Siphoviridae sp. isolate ctEkL5, partial genome
SWH	NODE_19112_length_4534_cov_12.163206	4534	Blautia wexlerae strain NB2B-9-FAA chromosome
SWH	NODE_19127_length_4532_cov_5.563547	4532	Parabacteroides merdae strain BFG-280 chromosome, complete genome
SWH	NODE_19237_length_4514_cov_3.508186	4514	Bacteroides xylanisolvens strain H207 chromosome, complete genome
SWH	NODE_19320_length_4501_cov_3.364597	4501	Anaerostipes hadrus strain BPB5, complete genome
SWH	NODE_19322_length_4501_cov_3.122582	4501	[Eubacterium] eligens ATCC 27750 chromosome, complete genome
SWH	NODE_19355_length_4495_cov_7.050450	4495	MAG: uncultured Gammaproteobacteria bacterium isolate W_MB302 genome ass...
SWH	NODE_19392_length_4488_cov_6.368825	4488	Bacteroides intestinalis strain APC919/174 chromosome, complete genome
SWH	NODE_19415_length_4484_cov_18.795213	4484	Blautia massiliensis strain FDAARGOS_1576 chromosome, complete genome
SWH	NODE_19426_length_4482_cov_4.615993	4482	Anaerostipes hadrus strain BPB5, complete genome
SWH	NODE_19450_length_4478_cov_6.045444	4478
SWH	NODE_19485_length_4473_cov_3.648710	4473	Parabacteroides merdae strain CL06T03C08 chromosome, complete genome
SWH	NODE_19501_length_4469_cov_10.538514	4469	Blautia sp. SC05B48 chromosome, complete genome
SWH	NODE_19510_length_4468_cov_3.758441	4468	Blautia sp. SC05B48 chromosome, complete genome
SWH	NODE_19520_length_4466_cov_4.186126	4466
SWH	NODE_19530_length_4464_cov_10.724200	4464	Streptococcus sobrinus strain SL1 chromosome, complete genome
SWH	NODE_19560_length_4461_cov_7.752156	4461	Streptococcus dysgalactiae Kdys0611 DNA, complete genome
SWH	NODE_19583_length_4459_cov_5.054269	4459	Flavobacterium channae strain KSM-R2A30 chromosome, complete genome
SWH	NODE_19597_length_4455_cov_42.280455	4455	Prevotella ruminicola 23, complete genome
SWH	NODE_19608_length_4454_cov_4.466470	4454	Anaerostipes hadrus strain BPB5, complete genome
SWH	NODE_19656_length_4448_cov_3.401093	4448	Anaerostipes hadrus strain BPB5, complete genome
SWH	NODE_19696_length_4439_cov_14.675639	4439	Blautia producta strain PMF1 chromosome, complete genome
SWH	NODE_19706_length_4438_cov_16.820443	4438	Thermophilibacter immobilis strain LZLJ-2 chromosome, complete genome
SWH	NODE_19857_length_4419_cov_24.131989	4419	Prevotella copri strain YF2 chromosome
SWH	NODE_19957_length_4405_cov_15.939540	4405	Blautia wexlerae strain NB2B-9-FAA chromosome
SWH	NODE_20001_length_4401_cov_3.136217	4401	Bacteroides thetaiotaomicron strain 7330 chromosome, complete genome
SWH	NODE_20005_length_4400_cov_4.768470	4400	Anaerostipes hadrus strain BPB5, complete genome
SWH	NODE_20032_length_4396_cov_5.771481	4396
SWH	NODE_20045_length_4395_cov_2.689401	4395	Blautia sp. SC05B48 chromosome, complete genome
SWH	NODE_20079_length_4390_cov_3.433218	4390	Lachnospiraceae bacterium Choco86 DNA, complete genome
SWH	NODE_20083_length_4389_cov_3.998616	4389	Lachnospiraceae bacterium GAM79 DNA, complete genome
SWH	NODE_20112_length_4385_cov_3.802771	4385	Anaerostipes hadrus strain BPB5, complete genome
SWH	NODE_20122_length_4383_cov_13.826248	4383	Bifidobacterium adolescentis strain BBMN23, complete genome
SWH	NODE_20149_length_4380_cov_4.495491	4380	Dorea longicatena strain VE303-06 chromosome, complete genome
SWH	NODE_20176_length_4377_cov_48.201064	4377	Prevotella copri strain YF2 chromosome
SWH	NODE_20275_length_4364_cov_14.545138	4364	Prevotella copri strain YF2 chromosome
SWH	NODE_20278_length_4364_cov_3.626828	4364	Prevotella copri strain YF2 chromosome
SWH	NODE_20289_length_4363_cov_2.980037	4363	Shewanella psychrophila strain WP2 chromosome, complete genome
[truncated: 1,220 more rows]
